# Supplementary material for: Spontaneous mutations in the single TTN gene represent high tumor mutation burden
Source: NPJ Genom Med. 2020 Jan 14;5:33. doi: 10.1038/s41525-019-0107-6 (PMC7424531; doi:10.1038/s41525-019-0107-6)
Supplement: Supplementary file 2 — Supplementary Data 1 [file 41525_2019_107_MOESM2_ESM.xlsx]

## Sheet: COAD
Tumor type	Gene	rho	p	No. of mutations
COAD	TTN	0.924626	1.85967e-171	881
COAD	NEB	0.867134	2.32832e-124	180
COAD	FAT4	0.864613	7.92119e-123	236
COAD	DNAH10	0.851115	4.03218e-115	122
COAD	MUC16	0.841993	2.47547e-110	360
COAD	DST	0.840574	1.29081e-109	109
COAD	SYNE1	0.840505	1.39898e-109	317
COAD	SYNE2	0.838846	9.44244e-109	119
COAD	LRP1B	0.837505	4.35455e-108	165
COAD	DNAH2	0.831328	4.16717e-105	100
COAD	XIRP2	0.828345	1.03768e-103	119
COAD	ITPR2	0.828145	1.2849e-103	55
COAD	LRP2	0.824025	9.80436e-102	136
COAD	LAMA2	0.822421	5.14155e-101	85
COAD	AKAP9	0.818828	1.98197e-99	67
COAD	GPR98	0.818092	4.14466e-99	119
COAD	DNAH9	0.807494	1.19714e-94	100
COAD	CEP290	0.806751	2.40099e-94	55
COAD	CMYA5	0.803009	7.6389e-93	92
COAD	DNAH6	0.800869	5.34387e-92	73
COAD	SETX	0.798945	3.01042e-91	58
COAD	RYR2	0.798842	3.30051e-91	209
COAD	DNAH7	0.797011	1.67916e-90	87
COAD	SACS	0.795135	8.7413e-90	115
COAD	PCLO	0.79468	1.30094e-89	148
COAD	USH2A	0.794561	1.44321e-89	150
COAD	CSMD1	0.793416	3.90486e-89	163
COAD	RYR3	0.792351	9.79771e-89	146
COAD	DNAH12	0.791708	1.70238e-88	71
COAD	DNAH8	0.791391	2.23373e-88	117
COAD	ROS1	0.788888	1.88089e-87	65
COAD	FSIP2	0.787955	4.12987e-87	44
COAD	DNAH11	0.787132	8.23271e-87	145
COAD	ZNF546	0.786888	1.01013e-86	28
COAD	FAT1	0.786832	1.05826e-86	106
COAD	FRY	0.786566	1.32217e-86	80
COAD	DNAH5	0.786338	1.59822e-86	146
COAD	ASPM	0.777306	2.48996e-83	71
COAD	WDR87	0.775758	8.47779e-83	82
COAD	VPS13A	0.774353	2.5562e-82	54
COAD	SAMD9L	0.77407	3.18992e-82	48
COAD	CCDC168	0.77276	8.85271e-82	74
COAD	PHIP	0.771542	2.27201e-81	35
COAD	PKHD1L1	0.771033	3.36284e-81	91
COAD	MYH8	0.769508	1.08177e-80	61
COAD	HMCN1	0.768444	2.43198e-80	123
COAD	CSMD3	0.768142	3.05941e-80	164
COAD	AKAP6	0.767972	3.48027e-80	57
COAD	MYOM1	0.766303	1.22611e-79	32
COAD	TRIP11	0.76561	2.06071e-79	33
COAD	NBEA	0.764366	5.21789e-79	91
COAD	ZNF292	0.763226	1.21573e-78	58
COAD	DNAH3	0.761551	4.17677e-78	116
COAD	ZFHX4	0.760674	7.93449e-78	163
COAD	KNTC1	0.76067	7.95731e-78	35
COAD	NBEAL1	0.75816	4.9265e-77	44
COAD	DNAH1	0.757354	8.7985e-77	91
COAD	DNAH17	0.757188	9.91724e-77	114
COAD	DOCK2	0.756171	2.05543e-76	78
COAD	KMT2E	0.755832	2.6177e-76	33
COAD	BIRC6	0.755617	3.0519e-76	81
COAD	FAT3	0.755304	3.81458e-76	161
COAD	DMXL2	0.752889	2.10593e-75	62
COAD	ANK3	0.750769	9.28766e-75	92
COAD	DCHS2	0.750626	1.02638e-74	136
COAD	IGF2R	0.749801	1.82038e-74	63
COAD	PKDREJ	0.749773	1.85528e-74	55
COAD	KIAA2018	0.749087	2.9835e-74	37
COAD	ABCA12	0.747416	9.41909e-74	67
COAD	RFC1	0.747069	1.19485e-73	25
COAD	DNAH14	0.744532	6.71252e-73	72
COAD	LPHN3	0.744449	7.10031e-73	59
COAD	KIAA1109	0.743787	1.11021e-72	96
COAD	MDN1	0.743738	1.14685e-72	111
COAD	CSPP1	0.740692	8.80051e-72	21
COAD	SVEP1	0.740294	1.14617e-71	66
COAD	FAM71B	0.739928	1.46138e-71	22
COAD	SCN10A	0.739448	2.00668e-71	49
COAD	FAT2	0.739318	2.18636e-71	104
COAD	TEX15	0.738718	3.24792e-71	75
COAD	SCN2A	0.736827	1.12166e-70	56
COAD	KMT2C	0.736647	1.26106e-70	96
COAD	CNTNAP5	0.735815	2.16776e-70	56
COAD	APOB	0.735537	2.59547e-70	106
COAD	BRCA2	0.735019	3.63081e-70	54
COAD	COL6A5	0.734926	3.85636e-70	69
COAD	KIAA0368	0.734357	5.57235e-70	31
COAD	KIF13B	0.734355	5.5765e-70	37
COAD	CASC5	0.734023	6.90955e-70	38
COAD	AHNAK	0.733418	1.01955e-69	94
COAD	F5	0.733319	1.08687e-69	44
COAD	TEKT3	0.733114	1.23963e-69	16
COAD	VIT	0.732994	1.33902e-69	20
COAD	PKHD1	0.73298	1.35087e-69	80
COAD	URB1	0.732819	1.4979e-69	38
COAD	NAV3	0.732145	2.30587e-69	86
COAD	UTRN	0.732077	2.40763e-69	57
COAD	MYO15A	0.731362	3.79861e-69	68
COAD	MKI67	0.729792	1.02806e-68	57
COAD	FER1L6	0.729466	1.26351e-68	50

## Sheet: CESC
Tumor type	Gene	rho	p	No. of mutations
CESC	TTN	0.971471	2.09952e-181	299
CESC	ZNF850	0.946028	1.80147e-142	8
CESC	R3HDM1	0.943676	6.92076e-140	5
CESC	MAST2	0.943394	1.38776e-139	14
CESC	AACSP1	0.9405	1.43936e-136	1
CESC	AARD	0.9405	1.43936e-136	1
CESC	ABCE1	0.9405	1.43936e-136	1
CESC	ABRA	0.9405	1.43936e-136	1
CESC	ABRACL	0.9405	1.43936e-136	1
CESC	ABT1	0.9405	1.43936e-136	1
CESC	AC009403.2	0.9405	1.43936e-136	1
CESC	AC010731.4	0.9405	1.43936e-136	1
CESC	AC061992.1	0.9405	1.43936e-136	1
CESC	AC104135.3	0.9405	1.43936e-136	1
CESC	ACO2	0.9405	1.43936e-136	2
CESC	ACOT11	0.9405	1.43936e-136	1
CESC	ACP2	0.9405	1.43936e-136	1
CESC	ACTR3	0.9405	1.43936e-136	2
CESC	ADIPOR1	0.9405	1.43936e-136	1
CESC	AF131215.5	0.9405	1.43936e-136	1
CESC	AHSA2	0.9405	1.43936e-136	1
CESC	AICDA	0.9405	1.43936e-136	1
CESC	AIM1L	0.9405	1.43936e-136	2
CESC	AIMP1	0.9405	1.43936e-136	1
CESC	AKR1B1	0.9405	1.43936e-136	1
CESC	AL161784.1	0.9405	1.43936e-136	1
CESC	AL354898.1	0.9405	1.43936e-136	1
CESC	AL359736.1	0.9405	1.43936e-136	1
CESC	ALDH3B1	0.9405	1.43936e-136	1
CESC	AMH	0.9405	1.43936e-136	1
CESC	ANKRD13A	0.9405	1.43936e-136	2
CESC	ANKRD49	0.9405	1.43936e-136	1
CESC	ANKRD66	0.9405	1.43936e-136	1
CESC	AP000350.4	0.9405	1.43936e-136	1
CESC	AP000783.1	0.9405	1.43936e-136	1
CESC	AP001053.11	0.9405	1.43936e-136	1
CESC	AP001347.6	0.9405	1.43936e-136	1
CESC	APOA5	0.9405	1.43936e-136	1
CESC	APOBEC2	0.9405	1.43936e-136	1
CESC	APOL6	0.9405	1.43936e-136	1
CESC	AQP6	0.9405	1.43936e-136	1
CESC	AREG	0.9405	1.43936e-136	1
CESC	AREGB	0.9405	1.43936e-136	1
CESC	ARID3C	0.9405	1.43936e-136	1
CESC	ARIH1	0.9405	1.43936e-136	1
CESC	ARMC10	0.9405	1.43936e-136	1
CESC	ARNTL2	0.9405	1.43936e-136	1
CESC	ARPC1B	0.9405	1.43936e-136	2
CESC	ARRDC4	0.9405	1.43936e-136	1
CESC	ARSA	0.9405	1.43936e-136	2
CESC	ARSG	0.9405	1.43936e-136	1
CESC	ASB1	0.9405	1.43936e-136	1
CESC	ASB7	0.9405	1.43936e-136	2
CESC	ASF1B	0.9405	1.43936e-136	1
CESC	ASIP	0.9405	1.43936e-136	1
CESC	ASPDH	0.9405	1.43936e-136	1
CESC	ASRGL1	0.9405	1.43936e-136	1
CESC	ATF3	0.9405	1.43936e-136	2
CESC	ATOX1	0.9405	1.43936e-136	1
CESC	ATP6V1H	0.9405	1.43936e-136	1
CESC	AVEN	0.9405	1.43936e-136	1
CESC	B3GAT2	0.9405	1.43936e-136	1
CESC	B4GALT2	0.9405	1.43936e-136	2
CESC	B9D2	0.9405	1.43936e-136	2
CESC	BAALC	0.9405	1.43936e-136	1
CESC	BABAM1	0.9405	1.43936e-136	1
CESC	BACE2	0.9405	1.43936e-136	2
CESC	BCL2	0.9405	1.43936e-136	1
CESC	BCL2L2-PABPN1	0.9405	1.43936e-136	1
CESC	BEND6	0.9405	1.43936e-136	1
CESC	BET1	0.9405	1.43936e-136	2
CESC	BEX2	0.9405	1.43936e-136	1
CESC	BIRC7	0.9405	1.43936e-136	1
CESC	BIVM	0.9405	1.43936e-136	1
CESC	BLVRB	0.9405	1.43936e-136	1
CESC	BOK	0.9405	1.43936e-136	2
CESC	BPIFA1	0.9405	1.43936e-136	1
CESC	BSX	0.9405	1.43936e-136	1
CESC	BTG2	0.9405	1.43936e-136	1
CESC	BUB3	0.9405	1.43936e-136	1
CESC	C10orf105	0.9405	1.43936e-136	1
CESC	C10orf113	0.9405	1.43936e-136	1
CESC	C10orf76	0.9405	1.43936e-136	2
CESC	C11orf45	0.9405	1.43936e-136	1
CESC	C11orf73	0.9405	1.43936e-136	1
CESC	C11orf85	0.9405	1.43936e-136	1
CESC	C15orf53	0.9405	1.43936e-136	1
CESC	C15orf59	0.9405	1.43936e-136	2
CESC	C15orf60	0.9405	1.43936e-136	1
CESC	C16orf72	0.9405	1.43936e-136	2
CESC	C17orf105	0.9405	1.43936e-136	1
CESC	C17orf51	0.9405	1.43936e-136	1
CESC	C17orf77	0.9405	1.43936e-136	1
CESC	C19orf48	0.9405	1.43936e-136	1
CESC	C1orf111	0.9405	1.43936e-136	1
CESC	C1orf185	0.9405	1.43936e-136	1
CESC	C1orf35	0.9405	1.43936e-136	1
CESC	C1QTNF3	0.9405	1.43936e-136	2
CESC	C1QTNF9B	0.9405	1.43936e-136	1
CESC	C20orf197	0.9405	1.43936e-136	1

## Sheet: STAD
Tumor type	Gene	rho	p	No. of mutations
STAD	TTN	0.858504	7.89169e-129	804
STAD	HERC2	0.806947	5.45648e-102	117
STAD	RNF213	0.772394	3.53319e-88	90
STAD	ZFHX3	0.770722	1.42539e-87	96
STAD	MACF1	0.768402	9.68975e-87	73
STAD	OBSCN	0.766968	3.13175e-86	191
STAD	CACNA1D	0.739191	4.94698e-77	50
STAD	HMCN1	0.738663	7.20333e-77	157
STAD	PRDM2	0.737518	1.62399e-76	51
STAD	NUP210	0.737454	1.69925e-76	42
STAD	SYNE1	0.733935	2.01073e-75	220
STAD	FAT4	0.733809	2.19526e-75	197
STAD	MUC16	0.730659	1.9368e-74	331
STAD	ANK3	0.72761	1.54871e-73	90
STAD	TRRAP	0.720249	2.08608e-71	86
STAD	SPEN	0.716905	1.83813e-70	82
STAD	DNAH2	0.71513	5.75798e-70	72
STAD	SYNE2	0.709156	2.52561e-68	102
STAD	DNAH10	0.706625	1.21702e-67	79
STAD	AHNAK2	0.705853	1.95975e-67	141
STAD	DMXL2	0.705592	2.30192e-67	47
STAD	ZNF721	0.705529	2.39348e-67	16
STAD	LATS2	0.701143	3.47018e-66	32
STAD	FAT1	0.696645	5.11997e-65	83
STAD	BOD1L1	0.695727	8.81533e-65	44
STAD	EXOC2	0.694413	1.91143e-64	20
STAD	LRP1	0.693032	4.29326e-64	86
STAD	RIF1	0.692992	4.39629e-64	47
STAD	LAMA2	0.690547	1.81994e-63	62
STAD	POLE	0.689084	4.22983e-63	51
STAD	RYR3	0.689065	4.27797e-63	120
STAD	TARS	0.689013	4.40709e-63	12
STAD	AGO2	0.688987	4.4721e-63	26
STAD	THSD7A	0.688901	4.70045e-63	46
STAD	LENG8	0.68872	5.2146e-63	25
STAD	MGAM	0.687935	8.17709e-63	32
STAD	TTC3	0.687574	1.00528e-62	38
STAD	CCDC73	0.686373	1.99277e-62	31
STAD	ATM	0.685795	2.76673e-62	67
STAD	MDN1	0.685591	3.10586e-62	107
STAD	DOCK3	0.68448	5.82177e-62	77
STAD	PCDHGA11	0.682596	1.67945e-61	30
STAD	MAN2A1	0.682457	1.81479e-61	14
STAD	CELSR3	0.681258	3.544e-61	72
STAD	TENM1	0.680775	4.63789e-61	63
STAD	PLEC	0.680346	5.88446e-61	142
STAD	LAMA3	0.680306	6.01849e-61	46
STAD	PRKDC	0.679625	8.77453e-61	85
STAD	DSP	0.678982	1.25228e-60	54
STAD	HERC1	0.678782	1.39854e-60	65
STAD	TRPM7	0.6774	2.99e-60	28
STAD	DYNC1H1	0.675996	6.44428e-60	67
STAD	KMT2D	0.67538	9.01756e-60	127
STAD	WDFY3	0.674906	1.1666e-59	68
STAD	FCGBP	0.674474	1.47453e-59	90
STAD	SMARCA2	0.674319	1.60433e-59	43
STAD	CELSR2	0.673951	1.95763e-59	57
STAD	PLCG1	0.672153	5.16095e-59	32
STAD	DCHS1	0.671702	6.57614e-59	59
STAD	FAT3	0.671632	6.82761e-59	137
STAD	FANCM	0.671447	7.53919e-59	37
STAD	CAMP	0.671311	8.10802e-59	3
STAD	IL18RAP	0.671311	8.10802e-59	3
STAD	ADAMTS2	0.67095	9.83426e-59	44
STAD	RP1L1	0.670571	1.20435e-58	68
STAD	POLQ	0.669961	1.66766e-58	50
STAD	PSME4	0.669382	2.26878e-58	32
STAD	LARP1	0.669303	2.36682e-58	16
STAD	KIF21A	0.667285	6.88588e-58	40
STAD	CRKL	0.665156	2.10551e-57	5
STAD	XIST	0.665073	2.198e-57	82
STAD	DOPEY1	0.664893	2.41492e-57	39
STAD	NEB	0.66449	2.98069e-57	113
STAD	ZNF366	0.663847	4.16593e-57	29
STAD	RBBP6	0.663751	4.37934e-57	31
STAD	TEP1	0.663247	5.68973e-57	45
STAD	TNC	0.663121	6.0738e-57	46
STAD	CCDC18	0.662557	8.13843e-57	23
STAD	BSN	0.66241	8.77756e-57	70
STAD	GOLGB1	0.662009	1.08019e-56	45
STAD	R3HDM1	0.661002	1.8155e-56	19
STAD	ZNF516	0.659968	3.08721e-56	33
STAD	CIT	0.659942	3.12804e-56	36
STAD	VPS13B	0.659686	3.56731e-56	78
STAD	LYST	0.659634	3.66364e-56	62
STAD	FAT2	0.659107	4.79648e-56	103
STAD	STAB2	0.658955	5.18329e-56	58
STAD	AGAP1	0.657973	8.54587e-56	37
STAD	FBN3	0.656496	1.80774e-55	53
STAD	SCAF11	0.653909	6.64631e-55	21
STAD	SH3TC1	0.652851	1.12739e-54	29
STAD	FAM179B	0.65251	1.33662e-54	36
STAD	CD101	0.652374	1.42974e-54	16
STAD	PTPRZ1	0.652106	1.63422e-54	50
STAD	TNKS	0.651889	1.82017e-54	35
STAD	FAM171A1	0.649536	5.82991e-54	21
STAD	BDP1	0.648934	7.83858e-54	43
STAD	CREBBP	0.648826	8.26462e-54	67
STAD	ZNF445	0.648717	8.72005e-54	18
STAD	ALMS1	0.648605	9.21386e-54	66

## Sheet: BLCA
Tumor type	Gene	rho	p	No. of mutations
BLCA	TTN	0.707498	1.21888e-63	487
BLCA	CTXN3	0.666305	4.41219e-54	2
BLCA	MUCL1	0.666305	4.41219e-54	2
BLCA	VTI1A	0.666305	4.41219e-54	2
BLCA	MMRN2	0.643503	2.0246e-49	4
BLCA	TEX15	0.642268	3.52807e-49	35
BLCA	ZRANB1	0.62878	1.29184e-46	11
BLCA	METAP2	0.623601	1.15472e-45	6
BLCA	SPAG16	0.621882	2.367e-45	13
BLCA	TECTB	0.6172	1.63561e-44	5
BLCA	DMXL1	0.614001	6.01258e-44	36
BLCA	RASGRP1	0.611879	1.41444e-43	8
BLCA	ASPM	0.610112	2.87004e-43	38
BLCA	DNAH8	0.606119	1.39705e-42	69
BLCA	CMYA5	0.598208	3.00803e-41	37
BLCA	VPS26A	0.595525	8.35737e-41	4
BLCA	ROS1	0.593235	1.9845e-40	31
BLCA	MUC16	0.590875	4.80284e-40	232
BLCA	MS4A14	0.590005	6.64042e-40	13
BLCA	SAMD9	0.589989	6.68077e-40	25
BLCA	SPAG17	0.586066	2.84449e-39	38
BLCA	RIOK1	0.584748	4.60651e-39	4
BLCA	FAM114A1	0.581765	1.3616e-38	6
BLCA	DNAH7	0.578099	5.07936e-38	57
BLCA	SERPINI1	0.574538	1.79538e-37	6
BLCA	CGRRF1	0.574307	1.94795e-37	3
BLCA	RPRD1A	0.573747	2.37179e-37	8
BLCA	POTEF	0.567009	2.46659e-36	13
BLCA	FSIP2	0.56637	3.07067e-36	23
BLCA	UGT2A1	0.565915	3.58871e-36	6
BLCA	BEND2	0.565296	4.43498e-36	10
BLCA	PPA2	0.563644	7.78366e-36	3
BLCA	STXBP5L	0.562412	1.18188e-35	16
BLCA	GPR149	0.560675	2.12264e-35	13
BLCA	DNAH10	0.557813	5.53176e-35	59
BLCA	ENPEP	0.55664	8.16896e-35	13
BLCA	NEDD9	0.555253	1.29228e-34	12
BLCA	CPNE9	0.555219	1.3072e-34	8
BLCA	ADAMTS20	0.553762	2.11187e-34	28
BLCA	FAM83B	0.553378	2.39511e-34	11
BLCA	LRP1B	0.552029	3.72506e-34	75
BLCA	MAP3K5	0.548273	1.25986e-33	22
BLCA	GPR65	0.547437	1.64906e-33	5
BLCA	ARHGAP15	0.546514	2.21762e-33	9
BLCA	ANXA10	0.546424	2.28315e-33	3
BLCA	ACAT2	0.545284	3.28746e-33	1
BLCA	ACTG2	0.545284	3.28746e-33	1
BLCA	AKIRIN2	0.545284	3.28746e-33	1
BLCA	AL137026.1	0.545284	3.28746e-33	1
BLCA	AMELY	0.545284	3.28746e-33	1
BLCA	APOOL	0.545284	3.28746e-33	1
BLCA	ARL9	0.545284	3.28746e-33	1
BLCA	C10orf113	0.545284	3.28746e-33	1
BLCA	C10orf99	0.545284	3.28746e-33	1
BLCA	C1orf159	0.545284	3.28746e-33	1
BLCA	C20orf196	0.545284	3.28746e-33	1
BLCA	C9orf91	0.545284	3.28746e-33	1
BLCA	CGB8	0.545284	3.28746e-33	1
BLCA	CLIC2	0.545284	3.28746e-33	1
BLCA	CNOT7	0.545284	3.28746e-33	1
BLCA	CTAGE6	0.545284	3.28746e-33	1
BLCA	DERL1	0.545284	3.28746e-33	1
BLCA	DHFRL1	0.545284	3.28746e-33	1
BLCA	DIRAS2	0.545284	3.28746e-33	1
BLCA	DNAJA2	0.545284	3.28746e-33	2
BLCA	DNAJC24	0.545284	3.28746e-33	1
BLCA	DPH6	0.545284	3.28746e-33	1
BLCA	DSCR4	0.545284	3.28746e-33	1
BLCA	DTD2	0.545284	3.28746e-33	1
BLCA	EFNA3	0.545284	3.28746e-33	1
BLCA	FAM167A	0.545284	3.28746e-33	1
BLCA	FAM183B	0.545284	3.28746e-33	1
BLCA	FAM211B	0.545284	3.28746e-33	1
BLCA	FKBP11	0.545284	3.28746e-33	1
BLCA	GNG5	0.545284	3.28746e-33	2
BLCA	GPHA2	0.545284	3.28746e-33	1
BLCA	GPX8	0.545284	3.28746e-33	1
BLCA	GSG1L	0.545284	3.28746e-33	2
BLCA	HBB	0.545284	3.28746e-33	1
BLCA	ID3	0.545284	3.28746e-33	1
BLCA	IGKV2-24	0.545284	3.28746e-33	1
BLCA	IL5	0.545284	3.28746e-33	1
BLCA	LBX1	0.545284	3.28746e-33	1
BLCA	LCN1	0.545284	3.28746e-33	1
BLCA	LINC00342	0.545284	3.28746e-33	1
BLCA	LINC00987	0.545284	3.28746e-33	1
BLCA	MBL1P	0.545284	3.28746e-33	1
BLCA	MIR518A1	0.545284	3.28746e-33	1
BLCA	MIR519C	0.545284	3.28746e-33	1
BLCA	MIR526A1	0.545284	3.28746e-33	1
BLCA	MIR655	0.545284	3.28746e-33	1
BLCA	NDUFAF6	0.545284	3.28746e-33	1
BLCA	NMNAT1	0.545284	3.28746e-33	1
BLCA	NPM2	0.545284	3.28746e-33	1
BLCA	OR1J4	0.545284	3.28746e-33	1
BLCA	OR9A4	0.545284	3.28746e-33	1
BLCA	PEX11A	0.545284	3.28746e-33	1
BLCA	PLA2G12A	0.545284	3.28746e-33	1
BLCA	PLAGL1	0.545284	3.28746e-33	1
BLCA	PMCH	0.545284	3.28746e-33	1

## Sheet: SKCM
Tumor type	Gene	rho	p	No. of mutations
SKCM	MUC16	0.915151	3.34292e-185	2217
SKCM	TTN	0.902134	1.67374e-171	3035
SKCM	GPR98	0.859807	1.55168e-137	533
SKCM	DNAH5	0.855659	8.04763e-135	966
SKCM	ANK3	0.854978	2.20355e-134	508
SKCM	RYR1	0.853683	1.47751e-133	370
SKCM	DNAH7	0.849183	9.52389e-131	502
SKCM	DNAH8	0.845688	1.25423e-128	398
SKCM	FAT4	0.838788	1.35582e-124	465
SKCM	SPTA1	0.8374	8.32083e-124	292
SKCM	LRP2	0.837131	1.18166e-123	278
SKCM	OBSCN	0.836398	3.05566e-123	417
SKCM	FAT3	0.836017	4.99711e-123	354
SKCM	DNAH11	0.82805	1.10827e-118	270
SKCM	APOB	0.824985	4.54372e-117	402
SKCM	LRP1B	0.824512	8.00292e-117	567
SKCM	PCNXL2	0.823246	3.61404e-116	182
SKCM	PAPPA2	0.822952	5.12192e-116	312
SKCM	TRANK1	0.822646	7.3635e-116	306
SKCM	DNAH17	0.820763	6.7251e-115	339
SKCM	CACNA1E	0.819765	2.15109e-114	322
SKCM	CSMD2	0.818781	6.71733e-114	496
SKCM	FBN3	0.816865	6.04596e-113	196
SKCM	DNAH3	0.815475	2.93054e-112	403
SKCM	CSMD1	0.81496	5.24355e-112	523
SKCM	SORCS3	0.813568	2.50147e-111	192
SKCM	NEB	0.811779	1.82804e-110	371
SKCM	SCN10A	0.807911	1.25425e-108	333
SKCM	PCLO	0.807209	2.67292e-108	748
SKCM	DSP	0.80573	1.30479e-107	230
SKCM	NOS1	0.805546	1.58777e-107	215
SKCM	DSCAM	0.802617	3.50544e-106	386
SKCM	PKHD1L1	0.801392	1.26006e-105	454
SKCM	SSPO	0.799987	5.40693e-105	206
SKCM	MYO18B	0.798915	1.62872e-104	265
SKCM	RYR3	0.797587	6.33321e-104	298
SKCM	FREM1	0.797357	7.99973e-104	214
SKCM	COL3A1	0.797096	1.04306e-103	187
SKCM	FMN2	0.794538	1.37565e-102	209
SKCM	PTPRB	0.792288	1.29051e-101	248
SKCM	UNC13C	0.789688	1.65733e-100	267
SKCM	KALRN	0.78931	2.39402e-100	182
SKCM	ADAMTS20	0.78597	5.98909e-99	179
SKCM	XIST	0.78554	9.02677e-99	274
SKCM	MYH7	0.785268	1.16996e-98	177
SKCM	C1orf173	0.78519	1.25964e-98	267
SKCM	ACAN	0.785165	1.29021e-98	201
SKCM	AHNAK2	0.78512	1.34656e-98	233
SKCM	ANK2	0.782625	1.42223e-97	165
SKCM	C3	0.782246	2.02928e-97	149
SKCM	SLIT3	0.781942	2.69491e-97	195
SKCM	FCGBP	0.781863	2.90191e-97	274
SKCM	GRIN2A	0.781385	4.53393e-97	286
SKCM	HYDIN	0.780878	7.27233e-97	468
SKCM	HIVEP3	0.780325	1.21429e-96	131
SKCM	NPAP1	0.780293	1.25124e-96	262
SKCM	DMBT1	0.780285	1.26119e-96	255
SKCM	SHANK2	0.77941	2.83188e-96	127
SKCM	MUC17	0.77894	4.36491e-96	375
SKCM	SPTB	0.778924	4.43133e-96	173
SKCM	MYO5B	0.778467	6.742e-96	161
SKCM	USH2A	0.77812	9.27114e-96	367
SKCM	LCT	0.778118	9.29168e-96	167
SKCM	DYSF	0.777941	1.09228e-95	204
SKCM	TIAM1	0.777624	1.45944e-95	87
SKCM	DNAH10	0.775709	8.32921e-95	294
SKCM	ALK	0.774832	1.83991e-94	122
SKCM	COL5A3	0.774543	2.3868e-94	192
SKCM	PTPRT	0.77421	3.21973e-94	304
SKCM	RYR2	0.774063	3.67121e-94	295
SKCM	SCN11A	0.771196	4.7231e-93	297
SKCM	ALPK2	0.770786	6.78479e-93	159
SKCM	SORL1	0.770712	7.2367e-93	227
SKCM	PCDH17	0.768593	4.64644e-92	102
SKCM	SDK1	0.766971	1.90344e-91	176
SKCM	ARAP2	0.766549	2.74047e-91	126
SKCM	CDH23	0.766313	3.35953e-91	156
SKCM	CSMD3	0.765617	6.11626e-91	387
SKCM	TG	0.765057	9.89767e-91	162
SKCM	ANO2	0.764902	1.12999e-90	132
SKCM	CACNA1C	0.764366	1.78787e-90	185
SKCM	RP1	0.764203	2.05397e-90	402
SKCM	IGSF10	0.763904	2.65247e-90	148
SKCM	TRPM6	0.763871	2.72762e-90	153
SKCM	COL11A1	0.762016	1.3153e-89	215
SKCM	XIRP2	0.761621	1.83609e-89	402
SKCM	CRB1	0.760616	4.27584e-89	191
SKCM	FRAS1	0.759208	1.38632e-88	228
SKCM	TENM2	0.759003	1.64449e-88	173
SKCM	VCAN	0.758355	2.81834e-88	172
SKCM	KIAA1217	0.758041	3.65517e-88	187
SKCM	SYNE1	0.758036	3.66924e-88	362
SKCM	ATP1A2	0.757456	5.92981e-88	67
SKCM	SCN5A	0.75429	7.93768e-87	264
SKCM	FAM171A1	0.75428	8.00707e-87	83
SKCM	PRDM16	0.754151	8.89014e-87	100
SKCM	MCTP2	0.754051	9.64616e-87	111
SKCM	ZNF804A	0.752797	2.6623e-86	198
SKCM	NOD2	0.75186	5.66281e-86	76
SKCM	TECTA	0.751337	8.6215e-86	151

## Sheet: LUSC
Tumor type	Gene	rho	p	No. of mutations
LUSC	MUC16	0.692612	1.553e-70	476
LUSC	TTN	0.665809	2.0062e-63	1143
LUSC	PCLO	0.605952	6.10059e-50	155
LUSC	BCL2L13	0.597997	2.32537e-48	2
LUSC	RBP5	0.597997	2.32537e-48	2
LUSC	RHBDD2	0.597997	2.32537e-48	2
LUSC	GATA6	0.576368	2.81439e-44	6
LUSC	RELA	0.567519	1.08081e-42	7
LUSC	CCDC108	0.566814	1.43874e-42	37
LUSC	C11orf53	0.564554	3.58159e-42	2
LUSC	SNHG15	0.564554	3.58159e-42	2
LUSC	CUBN	0.561811	1.07328e-41	124
LUSC	GALNT10	0.561543	1.19418e-41	9
LUSC	BPIFA2	0.556357	9.23559e-41	5
LUSC	FAM63A	0.552026	4.96002e-40	10
LUSC	CSMD1	0.537941	9.93581e-38	140
LUSC	YLPM1	0.534402	3.61948e-37	23
LUSC	MAN2A2	0.52844	3.08753e-36	10
LUSC	AC011294.3	0.526039	7.23233e-36	1
LUSC	AC103809.2	0.526039	7.23233e-36	1
LUSC	ALDOC	0.526039	7.23233e-36	1
LUSC	ARL6IP1	0.526039	7.23233e-36	2
LUSC	BAG1	0.526039	7.23233e-36	1
LUSC	BNIPL	0.526039	7.23233e-36	1
LUSC	C6orf62	0.526039	7.23233e-36	1
LUSC	COQ7	0.526039	7.23233e-36	1
LUSC	CRLS1	0.526039	7.23233e-36	2
LUSC	CXCL10	0.526039	7.23233e-36	1
LUSC	DEFB4A	0.526039	7.23233e-36	1
LUSC	DKFZP761K2322	0.526039	7.23233e-36	1
LUSC	DUSP15	0.526039	7.23233e-36	1
LUSC	FAM101A	0.526039	7.23233e-36	1
LUSC	FAM87A	0.526039	7.23233e-36	1
LUSC	FANCD2OS	0.526039	7.23233e-36	1
LUSC	HMOX1	0.526039	7.23233e-36	1
LUSC	ISOC2	0.526039	7.23233e-36	2
LUSC	KRBOX1	0.526039	7.23233e-36	1
LUSC	KRTAP20-2	0.526039	7.23233e-36	1
LUSC	LGALS16	0.526039	7.23233e-36	1
LUSC	LGALSL	0.526039	7.23233e-36	1
LUSC	LYVE1	0.526039	7.23233e-36	1
LUSC	MAF1	0.526039	7.23233e-36	1
LUSC	METTL11B	0.526039	7.23233e-36	1
LUSC	MIR516B1	0.526039	7.23233e-36	1
LUSC	MORN4	0.526039	7.23233e-36	1
LUSC	NCALD	0.526039	7.23233e-36	1
LUSC	NCF1	0.526039	7.23233e-36	1
LUSC	NKIRAS2	0.526039	7.23233e-36	1
LUSC	RABL2A	0.526039	7.23233e-36	1
LUSC	RNPS1	0.526039	7.23233e-36	1
LUSC	SAP30L	0.526039	7.23233e-36	1
LUSC	SORD	0.526039	7.23233e-36	2
LUSC	SOWAHA	0.526039	7.23233e-36	1
LUSC	SPAG7	0.526039	7.23233e-36	1
LUSC	STK32A	0.526039	7.23233e-36	1
LUSC	TCEANC2	0.526039	7.23233e-36	1
LUSC	TRAJ50	0.526039	7.23233e-36	1
LUSC	UBE2Q2P1	0.526039	7.23233e-36	1
LUSC	UNC119B	0.526039	7.23233e-36	2
LUSC	VPS26A	0.526039	7.23233e-36	1
LUSC	VWDE	0.526039	7.23233e-36	1
LUSC	XXbac-BPG308J9.3	0.526039	7.23233e-36	1
LUSC	ZNF688	0.526039	7.23233e-36	1
LUSC	ZNF717	0.526039	7.23233e-36	2
LUSC	PKD1L3	0.522405	2.59011e-35	3
LUSC	UROS	0.519337	7.51392e-35	3
LUSC	TMEM104	0.513368	5.78556e-34	6
LUSC	XIRP2	0.512469	7.84095e-34	168
LUSC	MFSD8	0.508664	2.81095e-33	8
LUSC	PCDHA9	0.507748	3.8125e-33	25
LUSC	PCDHA3	0.506945	4.9767e-33	34
LUSC	AHNAK2	0.505159	8.98151e-33	124
LUSC	PCDHGA7	0.504082	1.27985e-32	25
LUSC	THSD1	0.502334	2.2686e-32	13
LUSC	DNAH10	0.501833	2.67145e-32	64
LUSC	ADRA1B	0.498859	7.00899e-32	4
LUSC	ZNF441	0.496903	1.31516e-31	10
LUSC	FLNC	0.496266	1.6128e-31	69
LUSC	ABCA13	0.495174	2.28604e-31	107
LUSC	SLC7A4	0.494574	2.7675e-31	9
LUSC	PSMF1	0.493649	3.71293e-31	4
LUSC	OR6C2	0.493124	4.3845e-31	6
LUSC	MRPL37	0.491407	7.54084e-31	4
LUSC	ADAMTS9	0.491278	7.85439e-31	31
LUSC	MEPCE	0.490311	1.06427e-30	5
LUSC	XPO4	0.489082	1.56408e-30	9
LUSC	SLC7A6OS	0.488352	1.96413e-30	4
LUSC	ARID2	0.487424	2.62157e-30	32
LUSC	KRT73	0.485288	5.08025e-30	20
LUSC	ANKRD23	0.484103	7.31946e-30	2
LUSC	MIR521-2	0.484103	7.31946e-30	2
LUSC	ZFYVE19	0.484103	7.31946e-30	2
LUSC	MRGBP	0.483703	8.27573e-30	3
LUSC	ST18	0.482694	1.12753e-29	42
LUSC	MOV10	0.482443	1.21755e-29	9
LUSC	TSHZ3	0.482148	1.33239e-29	42
LUSC	GHRL	0.481305	1.72328e-29	4
LUSC	SLC36A1	0.480554	2.16521e-29	7
LUSC	CNTN1	0.479745	2.76752e-29	35
LUSC	REEP1	0.479514	2.96871e-29	3

## Sheet: LUAD
Tumor type	Gene	rho	p	No. of mutations
LUAD	TTN	0.767581	3.13808e-111	887
LUAD	MUC16	0.710239	3.4533e-88	568
LUAD	RYR2	0.676687	3.72197e-77	502
LUAD	USH2A	0.639619	1.47469e-66	367
LUAD	CSMD3	0.593438	3.08262e-55	458
LUAD	LRP1B	0.583013	6.27287e-53	401
LUAD	FLG	0.578023	7.47185e-52	275
LUAD	CACNA1E	0.577558	9.38996e-52	150
LUAD	XIRP2	0.570173	3.37867e-50	245
LUAD	DNAH11	0.568735	6.71728e-50	108
LUAD	APOB	0.560952	2.61434e-48	170
LUAD	PKHD1L1	0.547951	9.58184e-46	127
LUAD	PCDH15	0.541628	1.54336e-44	205
LUAD	ASTN1	0.540685	2.32492e-44	127
LUAD	SPTA1	0.5309	1.50896e-42	245
LUAD	PAPPA2	0.527186	7.10079e-42	173
LUAD	COL11A1	0.523579	3.13729e-41	179
LUAD	RYR3	0.522962	4.03694e-41	194
LUAD	ZFHX4	0.519988	1.35289e-40	336
LUAD	FBN2	0.51797	3.05177e-40	136
LUAD	FAT3	0.51323	2.02031e-39	230
LUAD	NRXN1	0.513215	2.03262e-39	144
LUAD	RELN	0.509638	8.29715e-39	150
LUAD	PTPRD	0.504276	6.62384e-38	147
LUAD	ZNF536	0.502067	1.54238e-37	202
LUAD	ZNF804A	0.50057	2.72551e-37	126
LUAD	PCLO	0.497605	8.34825e-37	177
LUAD	LPA	0.493902	3.32613e-36	70
LUAD	CDH10	0.48927	1.8319e-35	133
LUAD	ZNF831	0.488626	2.31665e-35	119
LUAD	COL6A3	0.486311	5.37185e-35	109
LUAD	FLG2	0.486102	5.79545e-35	107
LUAD	FLNC	0.485052	8.46622e-35	89
LUAD	NAV3	0.484532	1.02094e-34	178
LUAD	ADAMTS12	0.480502	4.31073e-34	161
LUAD	MUC17	0.479855	5.42164e-34	200
LUAD	CNTNAP5	0.476835	1.57234e-33	137
LUAD	GPR112	0.476794	1.59492e-33	150
LUAD	LRP2	0.474322	3.78227e-33	116
LUAD	HMCN1	0.474091	4.09857e-33	145
LUAD	COL5A2	0.472297	7.63175e-33	74
LUAD	MMRN1	0.470991	1.19722e-32	64
LUAD	TNR	0.470444	1.44499e-32	144
LUAD	HRNR	0.470432	1.4511e-32	123
LUAD	CDH12	0.470217	1.56216e-32	88
LUAD	FAT4	0.469895	1.74435e-32	141
LUAD	PCDH11X	0.469893	1.74585e-32	138
LUAD	COL22A1	0.465852	6.91209e-32	107
LUAD	NEB	0.460767	3.80561e-31	128
LUAD	SORCS3	0.459274	6.2453e-31	78
LUAD	LAMA2	0.458198	8.91044e-31	116
LUAD	DOCK2	0.458099	9.20841e-31	107
LUAD	COL3A1	0.458089	9.23763e-31	88
LUAD	SI	0.455809	1.95334e-30	141
LUAD	RYR1	0.455464	2.18683e-30	158
LUAD	LRRC7	0.455238	2.3542e-30	119
LUAD	PCDH17	0.450909	9.58526e-30	94
LUAD	CSMD2	0.448813	1.87781e-29	126
LUAD	CTNND2	0.446931	3.42096e-29	101
LUAD	OBSCN	0.446726	3.65101e-29	152
LUAD	DNAH9	0.444514	7.35013e-29	164
LUAD	FAM135B	0.444185	8.15352e-29	135
LUAD	DUSP27	0.443634	9.6962e-29	80
LUAD	ST6GAL2	0.43965	3.36332e-28	55
LUAD	SPHKAP	0.439183	3.88757e-28	80
LUAD	ANK2	0.434411	1.68442e-27	176
LUAD	SYNE2	0.433632	2.13518e-27	93
LUAD	NLRP3	0.432708	2.82654e-27	112
LUAD	TG	0.432259	3.23802e-27	102
LUAD	SOGA2	0.432244	3.25241e-27	40
LUAD	COL24A1	0.431117	4.57166e-27	48
LUAD	LAMA1	0.430218	5.99178e-27	91
LUAD	NLRP13	0.42919	8.15699e-27	48
LUAD	RP1L1	0.428998	8.64016e-27	155
LUAD	PLXNA4	0.428644	9.60535e-27	103
LUAD	PXDNL	0.428076	1.13815e-26	126
LUAD	DCDC1	0.427082	1.53033e-26	97
LUAD	PCDH10	0.42525	2.63437e-26	97
LUAD	HECW1	0.424061	3.74117e-26	89
LUAD	DNAH3	0.42275	5.49975e-26	91
LUAD	SSPO	0.421721	7.43292e-26	108
LUAD	UNC79	0.421181	8.70051e-26	113
LUAD	PKHD1	0.419273	1.51518e-25	119
LUAD	COL19A1	0.418729	1.77351e-25	77
LUAD	SORCS1	0.41725	2.71745e-25	106
LUAD	ZNF208	0.416781	3.10946e-25	75
LUAD	CSMD1	0.415103	5.0301e-25	207
LUAD	PPP1R3A	0.414574	5.84965e-25	68
LUAD	AGO1	0.414457	6.04814e-25	13
LUAD	CUX2	0.413723	7.45363e-25	58
LUAD	MGAM	0.413379	8.21965e-25	67
LUAD	SPEG	0.412645	1.01219e-24	73
LUAD	COL14A1	0.412295	1.11762e-24	67
LUAD	MXRA5	0.411826	1.27629e-24	132
LUAD	BAI3	0.411765	1.29827e-24	97
LUAD	KRT72	0.410984	1.61846e-24	20
LUAD	OTOGL	0.410034	2.11435e-24	72
LUAD	GPR158	0.410032	2.11568e-24	83
LUAD	MYO18B	0.40956	2.41506e-24	82
LUAD	NALCN	0.40953	2.43574e-24	127

## Sheet: BRCA
Tumor type	Gene	rho	p	No. of mutations
BRCA	LYAR	0.862135	7.59644e-303	4
BRCA	ACTR3	0.835571	4.66564e-267	3
BRCA	GMNC	0.835571	4.66564e-267	3
BRCA	RBCK1	0.835571	4.66564e-267	3
BRCA	RP9	0.835571	4.66564e-267	3
BRCA	TTN	0.830853	2.26383e-261	394
BRCA	DNAH6	0.82422	1.14759e-253	48
BRCA	GABPB1	0.821247	2.55524e-250	5
BRCA	PYROXD2	0.81599	1.51212e-244	5
BRCA	ATRX	0.805938	5.18358e-234	46
BRCA	HERC1	0.792089	1.81344e-220	46
BRCA	GPR98	0.787044	8.66812e-216	65
BRCA	PKD1L3	0.77904	1.27703e-208	9
BRCA	ODF2L	0.778298	5.69851e-208	7
BRCA	C2orf48	0.776663	1.50412e-206	2
BRCA	DTNA	0.776663	1.50412e-206	2
BRCA	GCSAM	0.776663	1.50412e-206	2
BRCA	KLF14	0.776663	1.50412e-206	2
BRCA	MOB1A	0.776663	1.50412e-206	2
BRCA	PHF7	0.776663	1.50412e-206	2
BRCA	RAB10	0.776663	1.50412e-206	2
BRCA	SKA1	0.776663	1.50412e-206	2
BRCA	SNX9	0.776663	1.50412e-206	2
BRCA	STATH	0.776663	1.50412e-206	2
BRCA	TECTB	0.776663	1.50412e-206	2
BRCA	TNFSF12	0.776663	1.50412e-206	2
BRCA	WFDC12	0.776663	1.50412e-206	2
BRCA	DMXL2	0.776599	1.70773e-206	36
BRCA	TBPL2	0.771833	2.03327e-202	5
BRCA	WDR96	0.771161	7.4865e-202	21
BRCA	ZMYND8	0.770782	1.56201e-201	17
BRCA	PPP3CB	0.768616	1.0065e-199	7
BRCA	BAAT	0.768045	2.99778e-199	14
BRCA	PUS7L	0.767955	3.55727e-199	6
BRCA	OPN3	0.763404	1.8939e-195	5
BRCA	NEB	0.762378	1.27662e-194	88
BRCA	DCN	0.760598	3.41826e-193	4
BRCA	FCHSD1	0.758551	1.44406e-191	9
BRCA	CCDC88A	0.756929	2.73296e-190	22
BRCA	PREB	0.756549	5.42655e-190	7
BRCA	SETD3	0.756419	6.86113e-190	7
BRCA	PLCB1	0.755213	5.9849e-189	21
BRCA	DISP1	0.753813	7.2794e-188	28
BRCA	XIRP2	0.753286	1.85622e-187	60
BRCA	DST	0.750865	1.32747e-185	60
BRCA	IFNGR1	0.74762	3.75983e-183	5
BRCA	MYCBP2	0.746456	2.79216e-182	49
BRCA	CCSER2	0.746147	4.74323e-182	10
BRCA	COG5	0.745204	2.38251e-181	8
BRCA	BIRC2	0.744467	8.36942e-181	4
BRCA	UGGT1	0.743398	5.13773e-180	15
BRCA	IGF2BP2	0.742338	3.07768e-179	15
BRCA	ITGA8	0.741382	1.53325e-178	20
BRCA	LRRC36	0.740863	3.66233e-178	8
BRCA	IL25	0.738362	2.34512e-176	4
BRCA	ZCCHC4	0.736998	2.22321e-175	4
BRCA	AASS	0.736818	2.9898e-175	7
BRCA	TLK1	0.735409	3.00315e-174	6
BRCA	TRPC1	0.7347	9.53444e-174	13
BRCA	LNPEP	0.733633	5.37756e-173	4
BRCA	CDK3	0.731725	1.16508e-171	5
BRCA	NBEAL1	0.731557	1.52568e-171	26
BRCA	SLC24A1	0.729196	6.59473e-170	9
BRCA	TSGA10	0.727653	7.56216e-169	10
BRCA	SACS	0.727191	1.56403e-168	41
BRCA	SYNE1	0.726302	6.30939e-168	109
BRCA	FAM208B	0.725905	1.17402e-167	23
BRCA	DNAH10	0.725839	1.30203e-167	48
BRCA	PPP2R3B	0.724001	2.27612e-166	10
BRCA	ZNF507	0.723992	2.31055e-166	6
BRCA	TMC7	0.723779	3.2105e-166	11
BRCA	NPNT	0.723319	6.54854e-166	7
BRCA	KIAA1217	0.72247	2.42669e-165	20
BRCA	TSNAX	0.722357	2.88776e-165	4
BRCA	SLC4A9	0.722175	3.82025e-165	4
BRCA	CMYA5	0.720303	6.71982e-164	45
BRCA	CAPS2	0.719983	1.09323e-163	8
BRCA	NELFA	0.719499	2.28528e-163	8
BRCA	ZNF106	0.718895	5.7113e-163	17
BRCA	RASGRF1	0.718867	5.96563e-163	25
BRCA	XPO1	0.718355	1.29506e-162	20
BRCA	FCHO2	0.717595	4.07608e-162	9
BRCA	CXCR4	0.716046	4.17882e-161	5
BRCA	NID2	0.715043	1.87055e-160	14
BRCA	AGAP1	0.714623	3.49346e-160	11
BRCA	SV2C	0.714381	5.01382e-160	6
BRCA	OR52H1	0.712339	1.02955e-158	3
BRCA	ITGA5	0.710088	2.79234e-157	8
BRCA	UGCG	0.710075	2.84838e-157	5
BRCA	OGT	0.709036	1.29301e-156	17
BRCA	PTPN13	0.708399	3.25498e-156	23
BRCA	CAND1	0.70775	8.32639e-156	12
BRCA	STX1A	0.706799	3.28212e-155	6
BRCA	OLIG3	0.704739	6.2864e-154	3
BRCA	POMP	0.704739	6.2864e-154	3
BRCA	GMIP	0.704591	7.76476e-154	8
BRCA	PER2	0.704412	1.00223e-153	20
BRCA	NPHP3	0.703769	2.50204e-153	9
BRCA	FILIP1	0.702574	1.36068e-152	13
BRCA	METTL16	0.701984	3.12772e-152	4

## Sheet: READ
Tumor type	Gene	rho	p	No. of mutations
READ	WDR72	0.99109	1.75268e-131	12
READ	MYH13	0.982453	7.71288e-110	16
READ	CCDC146	0.979539	6.00673e-105	7
READ	LRRTM2	0.979539	6.00673e-105	7
READ	TNIP3	0.979539	6.00673e-105	7
READ	ZNF491	0.979539	6.00673e-105	7
READ	SYNE1	0.976713	7.80944e-101	101
READ	RNF17	0.976332	2.55464e-100	16
READ	SAGE1	0.975982	7.4823e-100	10
READ	DDX60L	0.975697	1.77491e-99	15
READ	ANKRD35	0.975469	3.50585e-99	5
READ	FRMD3	0.975469	3.50585e-99	5
READ	INPP4A	0.975469	3.50585e-99	5
READ	NAA35	0.975469	3.50585e-99	5
READ	NPC1	0.975469	3.50585e-99	5
READ	PDE6C	0.975469	3.50585e-99	5
READ	PXK	0.975469	3.50585e-99	5
READ	RSPH9	0.975469	3.50585e-99	5
READ	ZNF445	0.975469	3.50585e-99	5
READ	DZIP1	0.974982	1.47814e-98	12
READ	MUC16	0.974944	1.65099e-98	137
READ	DDX46	0.974867	2.06279e-98	6
READ	LY75-CD302	0.974867	2.06279e-98	6
READ	PALB2	0.974867	2.06279e-98	6
READ	TLR4	0.974867	2.06279e-98	6
READ	ZNF549	0.974867	2.06279e-98	12
READ	TTN	0.973672	6.15258e-97	309
READ	ZNF616	0.971939	6.46305e-95	10
READ	CLMN	0.97156	1.71886e-94	9
READ	GPR156	0.971534	1.83775e-94	6
READ	TMPRSS11B	0.971534	1.83775e-94	6
READ	ZNF454	0.971534	1.83775e-94	6
READ	REV3L	0.971475	2.13655e-94	19
READ	RPGRIP1L	0.970933	8.44359e-94	8
READ	ASXL3	0.970377	3.35874e-93	17
READ	TLR2	0.970175	5.5061e-93	12
READ	ABCA13	0.969524	2.66136e-92	46
READ	ZFP90	0.968852	1.30457e-91	11
READ	XIRP2	0.968807	1.44897e-91	47
READ	RYR3	0.968685	1.92344e-91	41
READ	KIAA1009	0.968679	1.95357e-91	12
READ	NEB	0.968531	2.75208e-91	59
READ	ZNF106	0.96843	3.47227e-91	15
READ	ABCA1	0.968297	4.71672e-91	13
READ	RANBP2	0.966781	1.41481e-89	25
READ	VCAN	0.965978	8.05358e-89	40
READ	STXBP5L	0.965344	3.0857e-88	13
READ	C2orf16	0.964386	2.24092e-87	14
READ	C20orf194	0.964201	3.26652e-87	11
READ	MYO3B	0.964075	4.2125e-87	12
READ	NRAP	0.96374	8.27238e-87	15
READ	RGS22	0.963421	1.56234e-86	20
READ	NUP98	0.963312	1.94309e-86	10
READ	LRP2	0.96199	2.54009e-85	34
READ	CCDC144A	0.961922	2.89272e-85	7
READ	RGS4	0.961922	2.89272e-85	7
READ	ITPR2	0.961342	8.65547e-85	16
READ	CSPP1	0.961183	1.16732e-84	7
READ	GLCE	0.961183	1.16732e-84	7
READ	TEX15	0.961171	1.19288e-84	28
READ	GPR179	0.960732	2.69908e-84	20
READ	CPED1	0.960654	3.1141e-84	14
READ	RFC1	0.960353	5.41735e-84	13
READ	CNTNAP3	0.960077	8.95398e-84	11
READ	PKHD1L1	0.959804	1.46914e-83	27
READ	BAI3	0.959673	1.8588e-83	23
READ	KCNU1	0.959363	3.23716e-83	17
READ	NAV3	0.958986	6.32328e-83	32
READ	SLC37A2	0.958806	8.69403e-83	7
READ	MYH10	0.958568	1.31951e-82	9
READ	TGM5	0.957467	8.82843e-82	10
READ	ABCA8	0.957226	1.33016e-81	24
READ	MMRN1	0.957187	1.41947e-81	12
READ	SACS	0.956935	2.17342e-81	56
READ	FRY	0.95687	2.42189e-81	27
READ	TRPM8	0.956844	2.52878e-81	15
READ	AADACL3	0.956667	3.40037e-81	4
READ	ANO6	0.956667	3.40037e-81	4
READ	ARHGEF26	0.956667	3.40037e-81	4
READ	CAPRIN1	0.956667	3.40037e-81	4
READ	CCDC104	0.956667	3.40037e-81	4
READ	CCDC11	0.956667	3.40037e-81	4
READ	CCNI	0.956667	3.40037e-81	4
READ	CLEC7A	0.956667	3.40037e-81	4
READ	DERA	0.956667	3.40037e-81	4
READ	DUSP19	0.956667	3.40037e-81	4
READ	EGFL6	0.956667	3.40037e-81	4
READ	FAM208A	0.956667	3.40037e-81	4
READ	IQSEC3	0.956667	3.40037e-81	4
READ	IRAK3	0.956667	3.40037e-81	4
READ	LMBRD2	0.956667	3.40037e-81	4
READ	MAGI3	0.956667	3.40037e-81	4
READ	MLANA	0.956667	3.40037e-81	4
READ	MTHFD1L	0.956667	3.40037e-81	4
READ	NEDD1	0.956667	3.40037e-81	4
READ	NOL4	0.956667	3.40037e-81	4
READ	OR14K1	0.956667	3.40037e-81	4
READ	PDGFC	0.956667	3.40037e-81	4
READ	RALB	0.956667	3.40037e-81	4
READ	RBL1	0.956667	3.40037e-81	4

## Sheet: LIHC
Tumor type	Gene	rho	p	No. of mutations
LIHC	CCR8	0.764933	5.92769e-71	2
LIHC	CLSTN1	0.764933	5.92769e-71	2
LIHC	E4F1	0.764933	5.92769e-71	2
LIHC	GJA4	0.764933	5.92769e-71	2
LIHC	NPY4R	0.764933	5.92769e-71	2
LIHC	NUDT17	0.764933	5.92769e-71	2
LIHC	UGT1A10	0.764933	5.92769e-71	2
LIHC	ZNF358	0.764933	5.92769e-71	2
LIHC	ZNF460	0.764933	5.92769e-71	2
LIHC	SCAF1	0.734703	8.3105e-63	3
LIHC	CCDC81	0.700588	7.34388e-55	4
LIHC	COL9A2	0.66456	1.30856e-47	6
LIHC	NBN	0.655506	6.0669e-46	3
LIHC	ABHD2	0.649179	8.19631e-45	3
LIHC	LRRC40	0.649179	8.19631e-45	3
LIHC	FAM102B	0.643071	9.55032e-44	3
LIHC	FAM74A3	0.642189	1.35477e-43	2
LIHC	HPS4	0.642189	1.35477e-43	2
LIHC	MOV10L1	0.642189	1.35477e-43	2
LIHC	NABP2	0.642189	1.35477e-43	2
LIHC	WDR93	0.642189	1.35477e-43	2
LIHC	B4GALNT3	0.635604	1.7817e-42	11
LIHC	ARRDC5	0.634899	2.33938e-42	4
LIHC	TRPV2	0.633533	3.95614e-42	4
LIHC	GGT5	0.632965	4.9174e-42	4
LIHC	CNGB1	0.632586	5.68506e-42	4
LIHC	NSMAF	0.631071	1.01283e-41	3
LIHC	MMP14	0.627857	3.41297e-41	4
LIHC	CARF	0.626489	5.69719e-41	3
LIHC	RPLP0P2	0.623217	1.92246e-40	3
LIHC	MTHFD1	0.62169	3.37455e-40	3
LIHC	TBCK	0.621253	3.96081e-40	3
LIHC	SRRM1	0.620599	5.03422e-40	3
LIHC	NFIX	0.61929	8.11881e-40	3
LIHC	EDEM2	0.61689	1.9386e-39	3
LIHC	SSUH2	0.612963	7.92594e-39	3
LIHC	LY9	0.612232	1.02795e-38	4
LIHC	ADCY1	0.609759	2.46427e-38	9
LIHC	AC068831.10	0.608538	3.78325e-38	1
LIHC	ACSM3	0.608538	3.78325e-38	1
LIHC	ADC	0.608538	3.78325e-38	1
LIHC	AOC3	0.608538	3.78325e-38	1
LIHC	APOD	0.608538	3.78325e-38	1
LIHC	ARPC1A	0.608538	3.78325e-38	1
LIHC	B3GALTL	0.608538	3.78325e-38	1
LIHC	B3GNT3	0.608538	3.78325e-38	1
LIHC	BUB1B	0.608538	3.78325e-38	1
LIHC	C10orf107	0.608538	3.78325e-38	1
LIHC	C14orf105	0.608538	3.78325e-38	1
LIHC	C20orf141	0.608538	3.78325e-38	1
LIHC	C8orf4	0.608538	3.78325e-38	1
LIHC	C9orf153	0.608538	3.78325e-38	1
LIHC	C9orf3	0.608538	3.78325e-38	1
LIHC	CABP1	0.608538	3.78325e-38	1
LIHC	CACNG3	0.608538	3.78325e-38	1
LIHC	CALHM3	0.608538	3.78325e-38	1
LIHC	CASQ2	0.608538	3.78325e-38	1
LIHC	CCDC113	0.608538	3.78325e-38	1
LIHC	CCDC140	0.608538	3.78325e-38	1
LIHC	CCDC176	0.608538	3.78325e-38	2
LIHC	CCDC78	0.608538	3.78325e-38	1
LIHC	CCL11	0.608538	3.78325e-38	1
LIHC	CCL18	0.608538	3.78325e-38	1
LIHC	CCL2	0.608538	3.78325e-38	1
LIHC	CD276	0.608538	3.78325e-38	1
LIHC	CDK5R2	0.608538	3.78325e-38	1
LIHC	CDKL3	0.608538	3.78325e-38	1
LIHC	CEBPE	0.608538	3.78325e-38	1
LIHC	CENPV	0.608538	3.78325e-38	1
LIHC	CKAP2L	0.608538	3.78325e-38	1
LIHC	CKMT1A	0.608538	3.78325e-38	1
LIHC	CNR2	0.608538	3.78325e-38	1
LIHC	COL21A1	0.608538	3.78325e-38	1
LIHC	CRYBB1	0.608538	3.78325e-38	1
LIHC	CTC-260E6.2	0.608538	3.78325e-38	1
LIHC	CTD-2324F15.2	0.608538	3.78325e-38	1
LIHC	CTSC	0.608538	3.78325e-38	1
LIHC	CXCL1	0.608538	3.78325e-38	1
LIHC	CXCL17	0.608538	3.78325e-38	1
LIHC	CYB561A3	0.608538	3.78325e-38	1
LIHC	CYP1A1	0.608538	3.78325e-38	1
LIHC	DHRS7C	0.608538	3.78325e-38	1
LIHC	ECSCR	0.608538	3.78325e-38	1
LIHC	EN1	0.608538	3.78325e-38	1
LIHC	EPS15	0.608538	3.78325e-38	1
LIHC	ERI3	0.608538	3.78325e-38	1
LIHC	EXOSC7	0.608538	3.78325e-38	1
LIHC	FAM107B	0.608538	3.78325e-38	1
LIHC	FAM181A	0.608538	3.78325e-38	1
LIHC	FAM214A	0.608538	3.78325e-38	1
LIHC	FAM69C	0.608538	3.78325e-38	1
LIHC	FAXDC2	0.608538	3.78325e-38	1
LIHC	FBXO27	0.608538	3.78325e-38	1
LIHC	FOXJ1	0.608538	3.78325e-38	1
LIHC	GALNT16	0.608538	3.78325e-38	1
LIHC	GGPS1	0.608538	3.78325e-38	1
LIHC	GLIPR1L1	0.608538	3.78325e-38	1
LIHC	GNB1L	0.608538	3.78325e-38	1
LIHC	GP6	0.608538	3.78325e-38	1
LIHC	GPRC5A	0.608538	3.78325e-38	1

[truncated: 23 more sheets: HNSC, UCEC, PRAD, OV, LGG, PAAD, GBM, UCS, ACC, SARC, KIRC, KIRP, ESCA, LAML, KICH, UVM, TGCT, THCA, PCPG, MESO …]
