# Supplementary material for: Spontaneous mutations in the single TTN gene represent high tumor mutation burden
Source: NPJ Genom Med. 2020 Jan 14;5:33. doi: 10.1038/s41525-019-0107-6 (PMC7424531; doi:10.1038/s41525-019-0107-6)
Supplement: Supplementary file 3 — Supplementary Data 2 [file 41525_2019_107_MOESM3_ESM.xlsx]

## Sheet: COAD
Tumor type	Gene	rho	p	No. of mutations
COAD	TTN	0.924626	1.85967e-171	881
COAD	APC	0.3593	8.12883e-14	486
COAD	MUC16	0.841993	2.47547e-110	360
COAD	SYNE1	0.840505	1.39898e-109	317
COAD	TP53	-0.107539	0.0302767	242
COAD	FAT4	0.864613	7.92119e-123	236
COAD	OBSCN	0.708807	3.27752e-63	229
COAD	RYR2	0.798842	3.30051e-91	209
COAD	KRAS	-0.0331857	0.504903	183
COAD	NEB	0.867134	2.32832e-124	180
COAD	LRP1B	0.837505	4.35455e-108	165
COAD	CSMD3	0.768142	3.05941e-80	164
COAD	CSMD1	0.793416	3.90486e-89	163
COAD	ZFHX4	0.760674	7.93449e-78	163
COAD	FAT3	0.755304	3.81458e-76	161
COAD	PIK3CA	0.421683	6.199e-19	159
COAD	USH2A	0.794561	1.44321e-89	150
COAD	PCLO	0.79468	1.30094e-89	148
COAD	DNAH5	0.786338	1.59822e-86	146
COAD	RYR3	0.792351	9.79771e-89	146
COAD	DNAH11	0.787132	8.23271e-87	145
COAD	RYR1	0.674145	4.03331e-55	137
COAD	AHNAK2	0.677733	6.60488e-56	136
COAD	DCHS2	0.750626	1.02638e-74	136
COAD	LRP2	0.824025	9.80436e-102	136
COAD	MUC5B	0.507328	6.09201e-28	131
COAD	ABCA13	0.71107	8.82729e-64	125
COAD	FLG	0.422281	5.46939e-19	124
COAD	HMCN1	0.768444	2.43198e-80	123
COAD	DNAH10	0.851115	4.03218e-115	122
COAD	KMT2D	0.533255	3.28929e-31	122
COAD	GPR98	0.818092	4.14466e-99	119
COAD	SYNE2	0.838846	9.44244e-109	119
COAD	XIRP2	0.828345	1.03768e-103	119
COAD	DNAH8	0.791391	2.23373e-88	117
COAD	HYDIN	0.724075	3.6455e-67	117
COAD	CSMD2	0.708737	3.4113e-63	116
COAD	DNAH3	0.761551	4.17677e-78	116
COAD	SACS	0.795135	8.7413e-90	115
COAD	DNAH17	0.757188	9.91724e-77	114
COAD	MDN1	0.743738	1.14685e-72	111
COAD	DST	0.840574	1.29081e-109	109
COAD	APOB	0.735537	2.59547e-70	106
COAD	FAT1	0.786832	1.05826e-86	106
COAD	ANK2	0.682502	5.72513e-57	104
COAD	FAT2	0.739318	2.18636e-71	104
COAD	SDK1	0.526974	2.16147e-30	104
COAD	FCGBP	0.524935	3.94932e-30	102
COAD	COL6A3	0.70668	1.11128e-62	101
COAD	DMD	0.692371	3.12331e-59	100
COAD	DNAH2	0.831328	4.16717e-105	100
COAD	DNAH9	0.807494	1.19714e-94	100
COAD	UNC80	0.651365	2.22088e-50	100
COAD	PCDH17	0.522615	7.80129e-30	99
COAD	PRKDC	0.72621	9.72403e-68	98
COAD	KIAA1109	0.743787	1.11021e-72	96
COAD	KMT2C	0.736647	1.26106e-70	96
COAD	LRP1	0.612215	4.02397e-43	96
COAD	PCDH15	0.709751	1.89871e-63	96
COAD	CACNA1E	0.68826	2.80828e-58	95
COAD	FREM2	0.66612	2.10671e-53	95
COAD	HERC2	0.606181	4.30979e-42	95
COAD	AHNAK	0.733418	1.01955e-69	94
COAD	EYS	0.727103	5.57284e-68	94
COAD	ANK3	0.750769	9.28766e-75	92
COAD	CMYA5	0.803009	7.6389e-93	92
COAD	COL12A1	0.702756	1.02877e-61	92
COAD	DNAH1	0.757354	8.7985e-77	91
COAD	LAMA1	0.706067	1.57729e-62	91
COAD	NBEA	0.764366	5.21789e-79	91
COAD	PKHD1L1	0.771033	3.36284e-81	91
COAD	TENM3	0.712685	3.43453e-64	91
COAD	DYNC2H1	0.729166	1.52656e-68	90
COAD	NRXN1	0.622132	7.29471e-45	88
COAD	SSPO	0.55707	1.80382e-34	88
COAD	VPS13B	0.680405	1.68773e-56	88
COAD	ATM	0.714099	1.49479e-64	87
COAD	CUBN	0.672762	8.04417e-55	87
COAD	DNAH7	0.797011	1.67916e-90	87
COAD	DSCAM	0.646692	1.85796e-49	87
COAD	NAV3	0.732145	2.30587e-69	86
COAD	PLEC	0.455051	3.81658e-22	86
COAD	SPTA1	0.641356	2.00866e-48	86
COAD	LAMA2	0.822421	5.14155e-101	85
COAD	MYCBP2	0.606789	3.40178e-42	85
COAD	WDFY4	0.727876	3.43464e-68	85
COAD	BSN	0.66838	7.00059e-54	84
COAD	TRPS1	0.721901	1.38333e-66	84
COAD	TRRAP	0.589694	2.1828e-39	84
COAD	UNC79	0.685261	1.36222e-57	84
COAD	COL5A1	0.702756	1.02879e-61	83
COAD	FBXW7	0.366602	2.32303e-14	83
COAD	FLNC	0.588315	3.61643e-39	82
COAD	WDR87	0.775758	8.47779e-83	82
COAD	ZFHX3	0.511452	1.92143e-28	82
COAD	BIRC6	0.755617	3.0519e-76	81
COAD	LAMA5	0.409127	8.15123e-18	81
COAD	RIMS1	0.63315	7.13363e-47	81
COAD	TECTA	0.580624	5.77734e-38	81
COAD	FRY	0.786566	1.32217e-86	80

## Sheet: CESC
Tumor type	Gene	rho	p	No. of mutations
CESC	TTN	0.971471	2.09952e-181	299
CESC	MUC4	0.346691	1.38602e-09	156
CESC	MUC16	0.470848	2.36798e-17	119
CESC	PIK3CA	0.427502	2.86758e-14	100
CESC	KMT2C	0.446044	1.55648e-15	84
CESC	KMT2D	0.542329	1.68907e-23	79
CESC	SYNE1	0.78534	1.01123e-61	70
CESC	RYR2	0.768406	1.42024e-57	59
CESC	FLG	0.629671	2.5117e-33	58
CESC	MUC5B	0.871563	7.76813e-91	57
CESC	XIST	0.906804	1.11536e-109	57
CESC	OBSCN	0.914707	6.00956e-115	56
CESC	SYNE2	0.885574	1.41028e-97	55
CESC	CSMD1	0.728621	4.33496e-49	53
CESC	USH2A	0.648819	6.40536e-36	52
CESC	EP300	0.386643	9.68185e-12	49
CESC	NEB	0.765597	6.40008e-57	49
CESC	GPR98	0.812637	2.88279e-69	48
CESC	LRP1B	0.815903	2.98029e-70	48
CESC	SPEN	0.401087	1.35312e-12	48
CESC	HSPG2	0.890886	2.29085e-100	47
CESC	DMD	0.367869	1.08648e-10	45
CESC	MUC17	0.673674	1.40666e-39	45
CESC	PLEC	0.631863	1.29486e-33	45
CESC	NSD1	0.464138	7.59935e-17	44
CESC	HUWE1	0.59289	8.02049e-29	42
CESC	HYDIN	0.727647	6.6934e-49	42
CESC	PKD1	0.856924	1.36468e-84	42
CESC	PRKDC	0.752833	4.63205e-54	42
CESC	AHNAK2	0.765086	8.40006e-57	41
CESC	DST	0.768433	1.39949e-57	41
CESC	HSPA1L	0.0753587	0.201474	41
CESC	DNAH10	0.838481	1.19833e-77	40
CESC	FAT2	0.703421	1.86558e-44	40
CESC	PCLO	0.728645	4.28753e-49	40
CESC	ZFHX3	0.930671	2.36835e-127	40
CESC	FBXW7	0.204526	0.000467127	39
CESC	LRP2	0.770303	5.07544e-58	39
CESC	MDN1	0.87863	3.93123e-94	39
CESC	NAV3	0.749559	2.35068e-53	39
CESC	FAT1	0.592885	8.0322e-29	38
CESC	RYR1	0.72764	6.71407e-49	38
CESC	FLNA	0.863946	1.69895e-87	37
CESC	RYR3	0.752197	6.36039e-54	37
CESC	TENM1	0.838384	1.29619e-77	37
CESC	DNAH2	0.801535	4.67852e-66	36
CESC	DNAH3	0.834903	2.11047e-76	36
CESC	DYNC1H1	0.91285	1.15193e-113	36
CESC	LAMA5	0.900183	1.29052e-105	36
CESC	RNF213	0.78645	5.24742e-62	36
CESC	VPS13B	0.798026	4.39404e-65	36
CESC	DNAH5	0.897066	8.44003e-104	35
CESC	DNAH6	0.703525	1.78898e-44	35
CESC	FCGBP	0.820475	1.15114e-71	35
CESC	UBR4	0.607126	1.69959e-30	35
CESC	ZFHX4	0.585214	5.92731e-28	35
CESC	ABCA13	0.682047	6.82204e-41	34
CESC	CREBBP	0.611015	5.73092e-31	34
CESC	DNAH8	0.867414	5.43537e-89	34
CESC	NOTCH1	0.817733	8.19205e-71	34
CESC	CSMD3	0.620029	4.35057e-32	33
CESC	HMCN1	0.703538	1.77967e-44	33
CESC	PLXNA3	0.893698	6.66643e-102	33
CESC	SRCAP	0.504412	4.65028e-20	33
CESC	BSN	0.738596	4.52742e-51	32
CESC	COL6A3	0.888164	6.40692e-99	32
CESC	MKI67	0.865353	4.2538e-88	32
CESC	PDE4DIP	0.574955	7.91343e-27	32
CESC	PTEN	0.613635	2.73248e-31	32
CESC	TCHH	0.723252	4.64625e-48	32
CESC	APOB	0.675176	8.23429e-40	31
CESC	CHD7	0.657739	3.41595e-37	31
CESC	CUBN	0.869753	5.04624e-90	31
CESC	FSIP2	0.866524	1.32773e-88	31
CESC	TP53	0.481125	3.77504e-18	31
CESC	ANK2	0.743527	4.39248e-52	30
CESC	DCHS1	0.63335	8.23559e-34	30
CESC	DNAH11	0.741804	9.98124e-52	30
CESC	DNAH17	0.869871	4.4723e-90	30
CESC	GOLGB1	0.305665	1.15041e-07	30
CESC	HERC2	0.770603	4.30917e-58	30
CESC	MALAT1	0.191297	0.00108236	30
CESC	WDFY4	0.737528	7.44939e-51	30
CESC	BRWD3	0.608912	1.0334e-30	29
CESC	DNAH1	0.837303	3.10339e-77	29
CESC	FAT4	0.277584	1.64311e-06	29
CESC	NF1	0.694638	5.92569e-43	29
CESC	DNAH9	0.583207	9.91317e-28	28
CESC	DSP	0.856671	1.72517e-84	28
CESC	EYS	0.271825	2.73742e-06	28
CESC	GON4L	0.371563	6.83453e-11	28
CESC	GTF3C1	0.891802	7.31649e-101	28
CESC	MACF1	0.891098	1.7599e-100	28
CESC	PCNT	0.894362	2.8517e-102	28
CESC	PTPRF	0.894314	3.03316e-102	28
CESC	TRRAP	0.843357	2.14161e-79	28
CESC	ABCA12	0.455682	3.18625e-16	27
CESC	AHNAK	0.429567	2.09119e-14	27
CESC	CELSR1	0.860633	4.17325e-86	27
CESC	CENPF	0.841532	9.80977e-79	27

## Sheet: STAD
Tumor type	Gene	rho	p	No. of mutations
STAD	TTN	0.858504	7.89169e-129	804
STAD	MUC16	0.730659	1.9368e-74	331
STAD	TP53	0.112739	0.0181299	230
STAD	SYNE1	0.733935	2.01073e-75	220
STAD	LRP1B	0.567989	7.29679e-39	214
STAD	FAT4	0.733809	2.19526e-75	197
STAD	OBSCN	0.766968	3.13175e-86	191
STAD	CSMD3	0.553437	1.35904e-36	187
STAD	FLG	0.503186	1.48743e-29	187
STAD	CSMD1	0.609189	6.07288e-46	163
STAD	PCLO	0.600129	2.68413e-44	159
STAD	HMCN1	0.738663	7.20333e-77	157
STAD	ARID1A	0.591103	1.03896e-42	144
STAD	PLEC	0.680346	5.88446e-61	142
STAD	AHNAK2	0.705853	1.95975e-67	141
STAD	FAT3	0.671632	6.82761e-59	137
STAD	DNAH5	0.602282	1.10288e-44	135
STAD	RYR2	0.626387	3.23434e-49	131
STAD	ZFHX4	0.635915	4.03765e-51	131
STAD	KMT2D	0.67538	9.01756e-60	127
STAD	SPTA1	0.255198	5.90111e-08	124
STAD	KMT2C	0.623126	1.40006e-48	120
STAD	RYR3	0.689065	4.27797e-63	120
STAD	RYR1	0.581686	4.17745e-41	119
STAD	HERC2	0.806947	5.45648e-102	117
STAD	MUC5B	0.64181	2.48037e-52	113
STAD	NEB	0.66449	2.98069e-57	113
STAD	SACS	0.590268	1.4488e-42	113
STAD	LAMA1	0.534456	8.54091e-34	107
STAD	MDN1	0.685591	3.10586e-62	107
STAD	FAT2	0.659107	4.79648e-56	103
STAD	PCDH15	0.346876	7.39569e-14	103
STAD	USH2A	0.611233	2.53974e-46	103
STAD	SYNE2	0.709156	2.52561e-68	102
STAD	DNAH11	0.598749	4.73089e-44	100
STAD	ABCA13	0.613255	1.06578e-46	99
STAD	XIRP2	0.556991	3.88261e-37	98
STAD	DNAH9	0.626025	3.80764e-49	97
STAD	ZFHX3	0.770722	1.42539e-87	96
STAD	COL12A1	0.56837	6.3408e-39	95
STAD	GLI3	0.5197	9.71892e-32	95
STAD	CUBN	0.533609	1.12814e-33	94
STAD	MUC17	0.476384	2.98263e-26	94
STAD	APOB	0.565461	1.84292e-38	93
STAD	GPR98	0.574061	7.62414e-40	92
STAD	DMD	0.477494	2.2054e-26	91
STAD	ANK3	0.72761	1.54871e-73	90
STAD	DNAH3	0.629221	8.92156e-50	90
STAD	DNAH8	0.629855	6.6771e-50	90
STAD	FCGBP	0.674474	1.47453e-59	90
STAD	PIK3CA	0.456899	4.99672e-24	90
STAD	RNF213	0.772394	3.53319e-88	90
STAD	SDK1	0.542814	5.26391e-35	90
STAD	PCDH10	0.584785	1.25546e-41	89
STAD	TG	0.534287	9.03e-34	88
STAD	ABCA12	0.428105	5.42316e-21	87
STAD	COL6A3	0.613806	8.40082e-47	86
STAD	LRP1	0.693032	4.29326e-64	86
STAD	PREX2	0.506597	5.38102e-30	86
STAD	TRRAP	0.720249	2.08608e-71	86
STAD	KIAA1109	0.635775	4.31212e-51	85
STAD	PRKDC	0.679625	8.77453e-61	85
STAD	RIMS2	0.411705	2.17627e-19	84
STAD	CMYA5	0.616124	3.07322e-47	83
STAD	CSMD2	0.573925	8.02201e-40	83
STAD	FAT1	0.696645	5.11997e-65	83
STAD	LRRK2	0.404115	1.1233e-18	82
STAD	PTPRT	0.486655	1.75194e-27	82
STAD	SPEN	0.716905	1.83813e-70	82
STAD	XIST	0.665073	2.198e-57	82
STAD	LRP2	0.547718	9.89058e-36	81
STAD	PCDH17	0.486573	1.79238e-27	81
STAD	PXDN	0.523104	3.32807e-32	81
STAD	MYCBP2	0.575129	5.09769e-40	80
STAD	NRXN1	0.499005	5.09338e-29	80
STAD	BAI3	0.498707	5.55573e-29	79
STAD	DNAH10	0.706625	1.21702e-67	79
STAD	DST	0.58837	3.07418e-42	79
STAD	DNAH17	0.583693	1.92005e-41	78
STAD	PKHD1	0.579339	1.02954e-40	78
STAD	VPS13B	0.659686	3.56731e-56	78
STAD	ZNF536	0.547636	1.0172e-35	78
STAD	DOCK3	0.68448	5.82177e-62	77
STAD	NBEA	0.433004	1.73016e-21	77
STAD	MUC6	0.492209	3.63284e-28	76
STAD	VCAN	0.526729	1.0491e-32	76
STAD	DCHS2	0.493109	2.80705e-28	75
STAD	NALCN	0.616677	2.41505e-47	75
STAD	DNAH7	0.561235	8.52594e-38	74
STAD	MYO15A	0.602601	9.66406e-45	74
STAD	RP1	0.549545	5.26868e-36	74
STAD	SLITRK5	0.556354	4.86537e-37	74
STAD	TRIO	0.614034	7.61092e-47	74
STAD	KMT2B	0.424518	1.23749e-20	73
STAD	MACF1	0.768402	9.68975e-87	73
STAD	NAV3	0.532205	1.78534e-33	73
STAD	UBR5	0.614901	5.22899e-47	73
STAD	AHNAK	0.497178	8.67534e-29	72
STAD	APC	0.521599	5.35468e-32	72
STAD	CELSR3	0.681258	3.544e-61	72

## Sheet: BLCA
Tumor type	Gene	rho	p	No. of mutations
BLCA	TTN	0.707498	1.21888e-63	487
BLCA	TP53	0.127186	0.00984851	245
BLCA	MUC16	0.590875	4.80284e-40	232
BLCA	KMT2D	0.347955	3.84878e-13	179
BLCA	ARID1A	0.229153	2.67782e-06	142
BLCA	SYNE1	0.512047	7.5497e-29	133
BLCA	KDM6A	0.0779672	0.114513	123
BLCA	KMT2C	0.528724	5.62395e-31	121
BLCA	RYR2	0.391514	1.65907e-16	112
BLCA	FAT4	0.213712	1.24243e-05	108
BLCA	HMCN1	0.302761	3.68301e-10	106
BLCA	PIK3CA	0.207545	2.22489e-05	104
BLCA	MALAT1	0.204036	3.07583e-05	103
BLCA	FLG	0.211123	1.59006e-05	98
BLCA	OBSCN	0.265341	4.73204e-08	93
BLCA	BIRC6	0.471738	3.652e-24	90
BLCA	SPTAN1	0.0662608	0.180019	90
BLCA	EP300	0.236208	1.28029e-06	88
BLCA	RB1	0.0855483	0.0832332	88
BLCA	AHNAK	0.262149	6.92898e-08	86
BLCA	AHNAK2	0.374902	3.66102e-15	86
BLCA	CSMD3	0.503559	8.25572e-28	83
BLCA	DNAH5	0.330858	5.90743e-12	83
BLCA	MACF1	0.512472	6.68622e-29	81
BLCA	MUC17	0.249121	3.12141e-07	81
BLCA	XIRP2	0.475757	1.32694e-24	81
BLCA	SYNE2	0.522439	3.67949e-30	80
BLCA	ATM	0.411134	3.40291e-18	76
BLCA	FAT3	0.484234	1.50033e-25	76
BLCA	RYR3	0.395701	7.39506e-17	76
BLCA	LRP1B	0.552029	3.72506e-34	75
BLCA	RYR1	0.317556	4.41052e-11	74
BLCA	CUBN	0.22247	5.27313e-06	73
BLCA	DNAH11	0.455841	1.76129e-22	73
BLCA	KMT2A	0.18933	0.000112648	72
BLCA	NEB	0.422645	3.07935e-19	72
BLCA	STAG2	0.0914553	0.0639795	72
BLCA	ERBB2	0.244586	5.17065e-07	71
BLCA	PDE4DIP	0.292164	1.56743e-09	71
BLCA	DNAH3	0.519002	1.01119e-29	70
BLCA	FAT1	0.318803	3.66856e-11	70
BLCA	PLEC	0.301497	4.39091e-10	70
BLCA	DNAH8	0.606119	1.39705e-42	69
BLCA	ELF3	0.0881016	0.0744033	68
BLCA	FGFR3	-0.0575517	0.244357	68
BLCA	AKAP9	0.507033	3.12742e-28	67
BLCA	ZFHX4	0.419807	5.61549e-19	67
BLCA	GPR98	0.471727	3.66234e-24	66
BLCA	SACS	0.400782	2.73177e-17	66
BLCA	ANK2	0.538405	2.88116e-32	65
BLCA	MDN1	0.344666	6.5948e-13	65
BLCA	PCLO	0.281219	6.57978e-09	64
BLCA	CREBBP	0.266241	4.24527e-08	63
BLCA	VPS13D	0.438334	1.00063e-20	63
BLCA	UBR4	0.333717	3.78557e-12	62
BLCA	ABCA13	0.403827	1.49158e-17	61
BLCA	ERBB3	0.160306	0.00110971	61
BLCA	MKI67	0.455569	1.87876e-22	61
BLCA	MYCBP2	0.473985	2.07675e-24	61
BLCA	ALMS1	0.229737	2.52133e-06	60
BLCA	USH2A	0.474465	1.83988e-24	60
BLCA	DNAH10	0.557813	5.53176e-35	59
BLCA	DNAH17	0.314203	7.20901e-11	59
BLCA	RNF213	0.332657	4.46676e-12	59
BLCA	BRCA2	0.326759	1.10913e-11	58
BLCA	DST	0.449185	8.40972e-22	58
BLCA	UTRN	0.432491	3.66068e-20	58
BLCA	DNAH7	0.578099	5.07936e-38	57
BLCA	DIDO1	0.249565	2.96928e-07	56
BLCA	HERC2	0.422672	3.06121e-19	55
BLCA	PKHD1	0.25779	1.1571e-07	55
BLCA	SRRM2	0.509983	1.35906e-28	55
BLCA	TCHH	0.319464	3.32596e-11	55
BLCA	VPS13B	0.315039	6.38156e-11	55
BLCA	DCHS2	0.502257	1.18447e-27	54
BLCA	GOLGB1	0.301131	4.61964e-10	54
BLCA	KIAA1109	0.515112	3.1305e-29	54
BLCA	LRP2	0.311174	1.11791e-10	54
BLCA	ANK3	0.324888	1.47413e-11	53
BLCA	DMD	0.379962	1.4533e-15	53
BLCA	DSP	0.135725	0.00585224	53
BLCA	LRP1	0.529671	4.22337e-31	53
BLCA	LAMA3	0.288533	2.54025e-09	52
BLCA	MYH9	0.249686	2.92925e-07	52
BLCA	PKHD1L1	0.240807	7.81504e-07	52
BLCA	SPTA1	0.13502	0.00611571	52
BLCA	SZT2	0.156974	0.00141061	52
BLCA	CSMD2	0.238833	9.67091e-07	51
BLCA	DMXL2	0.418646	7.17004e-19	51
BLCA	FREM2	0.217749	8.40612e-06	51
BLCA	MUC5B	0.257811	1.15425e-07	51
BLCA	NF1	0.451082	5.40502e-22	51
BLCA	USP34	0.309519	1.41767e-10	51
BLCA	CHD7	0.276616	1.18109e-08	50
BLCA	DYNC1H1	0.243359	5.91732e-07	50
BLCA	FRAS1	0.346339	5.0186e-13	50
BLCA	LRRK2	0.382106	9.77856e-16	50
BLCA	TENM3	0.199779	4.52276e-05	50
BLCA	APOB	0.300835	4.81333e-10	49
BLCA	HSPG2	0.284132	4.51878e-09	49

## Sheet: SKCM
Tumor type	Gene	rho	p	No. of mutations
SKCM	TTN	0.902134	1.67374e-171	3035
SKCM	MUC16	0.915151	3.34292e-185	2217
SKCM	DNAH5	0.855659	8.04763e-135	966
SKCM	PCLO	0.807209	2.67292e-108	748
SKCM	LRP1B	0.824512	8.00292e-117	567
SKCM	GPR98	0.859807	1.55168e-137	533
SKCM	CSMD1	0.81496	5.24355e-112	523
SKCM	ANK3	0.854978	2.20355e-134	508
SKCM	DNAH7	0.849183	9.52389e-131	502
SKCM	CSMD2	0.818781	6.71733e-114	496
SKCM	HYDIN	0.780878	7.27233e-97	468
SKCM	FAT4	0.838788	1.35582e-124	465
SKCM	PKHD1L1	0.801392	1.26006e-105	454
SKCM	FLG	0.73128	4.00431e-79	419
SKCM	OBSCN	0.836398	3.05566e-123	417
SKCM	MGAM	0.645126	3.41179e-56	409
SKCM	DNAH9	0.735809	1.41362e-80	408
SKCM	DNAH3	0.815475	2.93054e-112	403
SKCM	APOB	0.824985	4.54372e-117	402
SKCM	RP1	0.764203	2.05397e-90	402
SKCM	XIRP2	0.761621	1.83609e-89	402
SKCM	DNAH8	0.845688	1.25423e-128	398
SKCM	CSMD3	0.765617	6.11626e-91	387
SKCM	DSCAM	0.802617	3.50544e-106	386
SKCM	THSD7B	0.6691	8.45773e-62	376
SKCM	MUC17	0.77894	4.36491e-96	375
SKCM	NEB	0.811779	1.82804e-110	371
SKCM	RYR1	0.853683	1.47751e-133	370
SKCM	USH2A	0.77812	9.27114e-96	367
SKCM	SYNE1	0.758036	3.66924e-88	362
SKCM	FAT3	0.836017	4.99711e-123	354
SKCM	DNAH17	0.820763	6.7251e-115	339
SKCM	MXRA5	0.697086	4.80409e-69	338
SKCM	ZFHX4	0.676804	1.02997e-63	334
SKCM	SCN10A	0.807911	1.25425e-108	333
SKCM	PCDH15	0.647503	9.99348e-57	329
SKCM	CACNA1E	0.819765	2.15109e-114	322
SKCM	PAPPA2	0.822952	5.12192e-116	312
SKCM	BRAF	0.163646	0.000389506	310
SKCM	TRANK1	0.822646	7.3635e-116	306
SKCM	SPHKAP	0.743311	4.76386e-83	305
SKCM	PTPRT	0.77421	3.21973e-94	304
SKCM	RYR3	0.797587	6.33321e-104	298
SKCM	SCN11A	0.771196	4.7231e-93	297
SKCM	RELN	0.740976	2.86145e-82	296
SKCM	RYR2	0.774063	3.67121e-94	295
SKCM	DNAH10	0.775709	8.32921e-95	294
SKCM	MYH1	0.668185	1.41534e-61	294
SKCM	SPTA1	0.8374	8.32083e-124	292
SKCM	GRIN2A	0.781385	4.53393e-97	286
SKCM	MYH2	0.56638	6.89993e-41	284
SKCM	LRP2	0.837131	1.18166e-123	278
SKCM	MROH2B	0.709584	1.47216e-72	277
SKCM	FCGBP	0.781863	2.90191e-97	274
SKCM	XIST	0.78554	9.02677e-99	274
SKCM	DNAH11	0.82805	1.10827e-118	270
SKCM	FAM135B	0.632118	2.33932e-53	269
SKCM	C1orf173	0.78519	1.25964e-98	267
SKCM	COL4A4	0.748008	1.21797e-84	267
SKCM	TENM3	0.687801	1.50156e-66	267
SKCM	UNC13C	0.789688	1.65733e-100	267
SKCM	MYO18B	0.798915	1.62872e-104	265
SKCM	SCN5A	0.75429	7.93768e-87	264
SKCM	NPAP1	0.780293	1.25124e-96	262
SKCM	TACC2	0.71878	2.88909e-75	257
SKCM	DMBT1	0.780285	1.26119e-96	255
SKCM	TPTE	0.642056	1.63934e-55	255
SKCM	GPR112	0.740652	3.66618e-82	254
SKCM	ANKRD30A	0.751273	9.06984e-86	252
SKCM	DNAH2	0.716001	1.95128e-74	248
SKCM	PTPRB	0.792288	1.29051e-101	248
SKCM	DCC	0.701083	3.78321e-70	239
SKCM	SVEP1	0.742596	8.26487e-83	237
SKCM	ZNF831	0.719317	1.99286e-75	234
SKCM	AHNAK2	0.78512	1.34656e-98	233
SKCM	MAGEC1	0.744668	1.66579e-83	233
SKCM	ASXL3	0.634124	8.71987e-54	232
SKCM	MYH4	0.609364	1.03989e-48	232
SKCM	DSP	0.80573	1.30479e-107	230
SKCM	FRAS1	0.759208	1.38632e-88	228
SKCM	PRUNE2	0.691337	1.72792e-67	227
SKCM	SORL1	0.770712	7.2367e-93	227
SKCM	BSN	0.648776	5.15475e-57	226
SKCM	CMYA5	0.730157	9.07177e-79	226
SKCM	STAB2	0.747944	1.28116e-84	224
SKCM	CNTNAP2	0.654856	2.08678e-58	222
SKCM	MUC5B	0.542802	4.61034e-37	220
SKCM	COL6A3	0.728387	3.26915e-78	217
SKCM	COL11A1	0.762016	1.3153e-89	215
SKCM	NOS1	0.805546	1.58777e-107	215
SKCM	TNXB	0.68259	3.43655e-65	215
SKCM	BAGE2	0.629614	7.93534e-53	214
SKCM	FREM1	0.797357	7.99973e-104	214
SKCM	COL5A1	0.727949	4.48239e-78	213
SKCM	PTPRD	0.715575	2.60964e-74	211
SKCM	MYH8	0.645568	2.71692e-56	210
SKCM	FMN2	0.794538	1.37565e-102	209
SKCM	ABCA13	0.734055	5.2043e-80	208
SKCM	PREX2	0.695675	1.1668e-68	208
SKCM	TENM1	0.67936	2.31649e-64	207

## Sheet: LUSC
Tumor type	Gene	rho	p	No. of mutations
LUSC	TTN	0.665809	2.0062e-63	1143
LUSC	MUC16	0.692612	1.553e-70	476
LUSC	TP53	0.140456	0.00193119	450
LUSC	CSMD3	0.448575	2.19095e-25	391
LUSC	RYR2	0.378139	6.20948e-18	345
LUSC	LRP1B	0.36192	1.86367e-16	307
LUSC	USH2A	0.411944	2.72975e-21	288
LUSC	SYNE1	0.377103	7.76222e-18	284
LUSC	ZFHX4	0.401336	3.39935e-20	271
LUSC	FAM135B	0.215898	1.59382e-06	195
LUSC	DNAH5	0.300474	1.40934e-11	171
LUSC	RYR3	0.430216	2.85546e-23	170
LUSC	SPTA1	0.258903	7.20912e-09	168
LUSC	XIRP2	0.512469	7.84095e-34	168
LUSC	NAV3	0.200683	8.44598e-06	160
LUSC	PCLO	0.605952	6.10059e-50	155
LUSC	CDH10	0.255163	1.20163e-08	153
LUSC	KMT2D	0.287102	1.17459e-10	152
LUSC	PCDH15	0.3555	6.79634e-16	149
LUSC	RELN	0.475907	8.79101e-29	146
LUSC	FLG	0.453084	6.32648e-26	143
LUSC	PKHD1L1	0.43765	4.11843e-24	143
LUSC	FAT3	0.463213	3.62842e-27	142
LUSC	CSMD1	0.537941	9.93581e-38	140
LUSC	PAPPA2	0.460735	7.36748e-27	140
LUSC	MUC17	0.275896	6.38298e-10	137
LUSC	PKHD1	0.260595	5.7065e-09	130
LUSC	HCN1	0.311264	2.34716e-12	128
LUSC	LRP2	0.408959	5.60124e-21	127
LUSC	SI	0.333842	4.32433e-14	127
LUSC	AHNAK2	0.505159	8.98151e-33	124
LUSC	CUBN	0.561811	1.07328e-41	124
LUSC	DNAH9	0.444684	6.30622e-25	124
LUSC	APOB	0.42002	3.76467e-22	121
LUSC	COL11A1	0.248662	2.86521e-08	121
LUSC	ADAMTS12	0.298198	2.03797e-11	120
LUSC	DNAH7	0.25824	7.89699e-09	120
LUSC	DNAH8	0.306871	4.91279e-12	120
LUSC	RYR1	0.378288	6.01296e-18	120
LUSC	CSMD2	0.26344	3.8368e-09	117
LUSC	C1orf173	0.233622	1.95142e-07	116
LUSC	COL22A1	0.340188	1.32411e-14	116
LUSC	GPR98	0.322686	3.24487e-13	116
LUSC	CNTNAP5	0.211277	2.67943e-06	113
LUSC	NEB	0.316003	1.04334e-12	113
LUSC	TPTE	0.36696	6.61062e-17	111
LUSC	PCDH11X	0.168551	0.000192168	110
LUSC	ANK2	0.299787	1.57574e-11	109
LUSC	PRDM9	0.294479	3.69698e-11	109
LUSC	BAI3	0.232435	2.25846e-07	108
LUSC	TNR	0.259679	6.4779e-09	108
LUSC	ABCA13	0.495174	2.28604e-31	107
LUSC	ZNF804A	0.13712	0.00247586	107
LUSC	FAT4	0.276389	5.93458e-10	105
LUSC	MUC5B	0.347113	3.52697e-15	105
LUSC	FMN2	0.322323	3.46012e-13	103
LUSC	HMCN1	0.336375	2.70536e-14	103
LUSC	CNTNAP2	0.383153	2.08621e-18	102
LUSC	DNAH11	0.293035	4.64801e-11	102
LUSC	BAGE2	0.230071	3.01371e-07	101
LUSC	ZNF536	0.295456	3.16381e-11	101
LUSC	OBSCN	0.366273	7.62062e-17	100
LUSC	XIST	0.254289	1.35239e-08	100
LUSC	SPHKAP	0.463248	3.59217e-27	99
LUSC	TNN	0.131873	0.00362096	97
LUSC	KMT2C	0.30856	3.70353e-12	96
LUSC	DMD	0.270025	1.50359e-09	94
LUSC	FAT1	0.187822	3.14409e-05	94
LUSC	SCN1A	0.333172	4.89272e-14	94
LUSC	ZNF804B	0.324546	2.33201e-13	94
LUSC	MROH2B	0.38438	1.59272e-18	93
LUSC	PEG3	0.287177	1.16106e-10	92
LUSC	PLXNA4	0.23763	1.18497e-07	92
LUSC	TENM1	0.267982	2.01626e-09	92
LUSC	LRRC7	0.275442	6.82607e-10	91
LUSC	SSPO	0.402822	2.40044e-20	91
LUSC	CTNNA2	0.233524	1.9752e-07	89
LUSC	FCGBP	0.3153	1.1779e-12	89
LUSC	TMEM132D	0.285772	1.44175e-10	89
LUSC	AHNAK	0.286691	1.25153e-10	88
LUSC	ANKRD30A	0.280774	3.08369e-10	88
LUSC	LAMA2	0.112132	0.0134784	88
LUSC	SYNE2	0.294702	3.56816e-11	88
LUSC	HERC2	0.367673	5.70027e-17	87
LUSC	BRINP3	0.115361	0.0110064	86
LUSC	CDH18	0.277446	5.07391e-10	86
LUSC	THSD7A	0.336906	2.45049e-14	86
LUSC	THSD7B	0.19489	1.54308e-05	86
LUSC	COL6A3	0.431712	1.94166e-23	85
LUSC	MYH2	0.348827	2.52928e-15	85
LUSC	MYH1	0.373959	1.51995e-17	84
LUSC	PLEC	0.318595	6.65565e-13	84
LUSC	UNC13C	0.417042	7.86589e-22	84
LUSC	NRXN1	0.343977	6.44733e-15	81
LUSC	SLITRK3	0.301677	1.15822e-11	81
LUSC	CPS1	0.203854	6.02697e-06	80
LUSC	LRRK2	0.171171	0.000151914	80
LUSC	CACNA1E	0.360134	2.6788e-16	79
LUSC	NPAP1	0.465145	2.08028e-27	79
LUSC	SORCS1	0.323055	3.03963e-13	79

## Sheet: LUAD
Tumor type	Gene	rho	p	No. of mutations
LUAD	TTN	0.767581	3.13808e-111	887
LUAD	MUC16	0.710239	3.4533e-88	568
LUAD	RYR2	0.676687	3.72197e-77	502
LUAD	CSMD3	0.593438	3.08262e-55	458
LUAD	LRP1B	0.583013	6.27287e-53	401
LUAD	USH2A	0.639619	1.47469e-66	367
LUAD	ZFHX4	0.519988	1.35289e-40	336
LUAD	TP53	0.401154	2.46771e-23	321
LUAD	FLG	0.578023	7.47185e-52	275
LUAD	SPTA1	0.5309	1.50896e-42	245
LUAD	XIRP2	0.570173	3.37867e-50	245
LUAD	FAT3	0.51323	2.02031e-39	230
LUAD	CSMD1	0.415103	5.0301e-25	207
LUAD	PCDH15	0.541628	1.54336e-44	205
LUAD	ZNF536	0.502067	1.54238e-37	202
LUAD	MUC17	0.479855	5.42164e-34	200
LUAD	RYR3	0.522962	4.03694e-41	194
LUAD	COL11A1	0.523579	3.13729e-41	179
LUAD	NAV3	0.484532	1.02094e-34	178
LUAD	PCLO	0.497605	8.34825e-37	177
LUAD	ANK2	0.434411	1.68442e-27	176
LUAD	PAPPA2	0.527186	7.10079e-42	173
LUAD	KRAS	-0.0408403	0.331678	171
LUAD	APOB	0.560952	2.61434e-48	170
LUAD	DNAH9	0.444514	7.35013e-29	164
LUAD	ADAMTS12	0.480502	4.31073e-34	161
LUAD	AHNAK2	0.369881	7.99444e-20	161
LUAD	RYR1	0.455464	2.18683e-30	158
LUAD	RP1L1	0.428998	8.64016e-27	155
LUAD	OBSCN	0.446726	3.65101e-29	152
LUAD	CACNA1E	0.577558	9.38996e-52	150
LUAD	GPR112	0.476794	1.59492e-33	150
LUAD	RELN	0.509638	8.29715e-39	150
LUAD	DMD	0.395167	1.24098e-22	148
LUAD	PTPRD	0.504276	6.62384e-38	147
LUAD	HMCN1	0.474091	4.09857e-33	145
LUAD	NRXN1	0.513215	2.03262e-39	144
LUAD	TNR	0.470444	1.44499e-32	144
LUAD	SYNE1	0.390165	4.66672e-22	142
LUAD	FAT4	0.469895	1.74435e-32	141
LUAD	SI	0.455809	1.95334e-30	141
LUAD	PCDH11X	0.469893	1.74585e-32	138
LUAD	CNTNAP5	0.476835	1.57234e-33	137
LUAD	FBN2	0.51797	3.05177e-40	136
LUAD	FAM135B	0.444185	8.15352e-29	135
LUAD	NPAP1	0.373443	3.32442e-20	135
LUAD	CDH10	0.48927	1.8319e-35	133
LUAD	MXRA5	0.411826	1.27629e-24	132
LUAD	NEB	0.460767	3.80561e-31	128
LUAD	ASTN1	0.540685	2.32492e-44	127
LUAD	NALCN	0.40953	2.43574e-24	127
LUAD	PKHD1L1	0.547951	9.58184e-46	127
LUAD	CSMD2	0.448813	1.87781e-29	126
LUAD	PXDNL	0.428076	1.13815e-26	126
LUAD	ZNF804A	0.50057	2.72551e-37	126
LUAD	ASXL3	0.329584	7.8286e-16	123
LUAD	C1orf173	0.372047	4.69492e-20	123
LUAD	HRNR	0.470432	1.4511e-32	123
LUAD	VCAN	0.401247	2.40578e-23	121
LUAD	ABCA13	0.374764	2.39473e-20	120
LUAD	PRDM9	0.270463	5.81514e-11	120
LUAD	LRRC7	0.455238	2.3542e-30	119
LUAD	PKHD1	0.419273	1.51518e-25	119
LUAD	ZNF831	0.488626	2.31665e-35	119
LUAD	MUC5B	0.363353	3.87891e-19	118
LUAD	LAMA2	0.458198	8.91044e-31	116
LUAD	LRP2	0.474322	3.78227e-33	116
LUAD	TSHZ3	0.365729	2.19238e-19	116
LUAD	BAGE2	0.358827	1.1356e-18	115
LUAD	TENM1	0.331506	5.20262e-16	113
LUAD	TNN	0.378101	1.03858e-20	113
LUAD	UNC79	0.421181	8.70051e-26	113
LUAD	XIST	0.367786	1.33225e-19	113
LUAD	NLRP3	0.432708	2.82654e-27	112
LUAD	BRINP3	0.302124	1.97167e-13	111
LUAD	CNTNAP2	0.399498	3.87078e-23	111
LUAD	COL6A3	0.486311	5.37185e-35	109
LUAD	DNAH5	0.354304	3.26556e-18	109
LUAD	DNAH11	0.568735	6.71728e-50	108
LUAD	SSPO	0.421721	7.43292e-26	108
LUAD	COL22A1	0.465852	6.91209e-32	107
LUAD	DOCK2	0.458099	9.20841e-31	107
LUAD	FLG2	0.486102	5.79545e-35	107
LUAD	SORCS1	0.41725	2.71745e-25	106
LUAD	HERC2	0.364223	3.14954e-19	105
LUAD	KEAP1	0.0809513	0.0540417	105
LUAD	PEG3	0.383332	2.7482e-21	104
LUAD	DST	0.398533	5.02604e-23	103
LUAD	PLXNA4	0.428644	9.60535e-27	103
LUAD	CDH9	0.344174	3.27288e-17	102
LUAD	HYDIN	0.360681	7.32754e-19	102
LUAD	TG	0.432259	3.23802e-27	102
LUAD	CTNND2	0.446931	3.42096e-29	101
LUAD	PRUNE2	0.348091	1.35547e-17	101
LUAD	KMT2C	0.363417	3.82037e-19	100
LUAD	CUBN	0.325451	1.86662e-15	99
LUAD	RIMS2	0.380129	6.22043e-21	99
LUAD	EPHA5	0.384985	1.79634e-21	98
LUAD	FAM47C	0.35962	9.41908e-19	98
LUAD	MYH2	0.325984	1.6698e-15	98

## Sheet: BRCA
Tumor type	Gene	rho	p	No. of mutations
BRCA	PIK3CA	0.165773	1.01097e-07	400
BRCA	TTN	0.830853	2.26383e-261	394
BRCA	TP53	0.0374909	0.231573	357
BRCA	MUC16	0.643963	1.54377e-120	205
BRCA	MAP3K1	0.010957	0.7267	137
BRCA	CDH1	0.0399687	0.202152	134
BRCA	GATA3	0.00602847	0.847508	133
BRCA	KMT2C	0.561795	6.54646e-86	127
BRCA	RYR2	0.625888	5.05308e-112	115
BRCA	SYNE1	0.726302	6.30939e-168	109
BRCA	FLG	0.418112	1.98904e-44	98
BRCA	HMCN1	0.62099	8.23409e-110	96
BRCA	NEB	0.762378	1.27662e-194	88
BRCA	OBSCN	0.576282	2.59678e-91	86
BRCA	RYR3	0.556221	6.66793e-84	83
BRCA	USH2A	0.443817	1.80542e-50	83
BRCA	DMD	0.661077	3.77674e-129	79
BRCA	SPTA1	0.478626	1.59759e-59	79
BRCA	ZFHX4	0.397731	5.37202e-40	76
BRCA	ABCA13	0.669898	8.17266e-134	72
BRCA	SYNE2	0.668718	3.51369e-133	71
BRCA	MUC5B	0.604609	1.08422e-102	70
BRCA	CSMD1	0.484125	4.73563e-61	68
BRCA	PTEN	0.272396	8.22204e-19	66
BRCA	GPR98	0.787044	8.66812e-216	65
BRCA	LRP1B	0.616299	9.94367e-108	63
BRCA	PKHD1L1	0.466293	3.39784e-56	62
BRCA	CSMD3	0.415716	6.84898e-44	61
BRCA	DST	0.750865	1.32747e-185	60
BRCA	FAT3	0.481956	1.91081e-60	60
BRCA	MUC17	0.239909	8.07574e-15	60
BRCA	NCOR1	0.266031	5.51728e-18	60
BRCA	XIRP2	0.753286	1.85622e-187	60
BRCA	SPEN	0.311942	1.8608e-24	59
BRCA	DNAH17	0.476965	4.56803e-59	58
BRCA	DNAH11	0.683647	2.05029e-141	57
BRCA	AHNAK	0.600434	6.08838e-101	56
BRCA	MUC4	0.131317	2.58758e-05	56
BRCA	APOB	0.549215	1.97015e-81	55
BRCA	CACNA1E	0.470073	3.35615e-57	54
BRCA	PCLO	0.579949	1.0086e-92	54
BRCA	RYR1	0.501853	3.58498e-66	54
BRCA	CSMD2	0.398571	3.57718e-40	53
BRCA	HUWE1	0.651674	2.38592e-124	53
BRCA	MDN1	0.591857	1.98488e-97	53
BRCA	LRP2	0.565967	1.93953e-87	52
BRCA	DNAH5	0.586183	3.66647e-95	51
BRCA	DNAH8	0.679089	7.54543e-139	51
BRCA	HYDIN	0.520687	5.94082e-72	51
BRCA	DNAH9	0.440488	1.17124e-49	50
BRCA	NF1	0.222924	5.94675e-13	50
BRCA	AHNAK2	0.371808	8.63632e-35	49
BRCA	MYCBP2	0.746456	2.79216e-182	49
BRCA	PRUNE2	0.503802	9.39358e-67	49
BRCA	CUBN	0.505981	2.08148e-67	48
BRCA	DNAH10	0.725839	1.30203e-167	48
BRCA	DNAH6	0.82422	1.14759e-253	48
BRCA	KMT2D	0.465418	5.78377e-56	48
BRCA	MXRA5	0.587218	1.42638e-95	48
BRCA	ASPM	0.653327	3.51779e-125	47
BRCA	UBR4	0.648319	1.12006e-122	47
BRCA	ANK3	0.586426	2.9389e-95	46
BRCA	ARID1A	0.304094	2.89258e-23	46
BRCA	ATRX	0.805938	5.18358e-234	46
BRCA	FCGBP	0.483798	5.84692e-61	46
BRCA	HERC1	0.792089	1.81344e-220	46
BRCA	LYST	0.617374	3.337e-108	46
BRCA	RNF213	0.485845	1.5538e-61	46
BRCA	VPS13B	0.560521	1.89716e-85	46
BRCA	CMYA5	0.720303	6.71982e-164	45
BRCA	DNAH14	0.629191	1.54868e-113	45
BRCA	MAP2K4	-0.00130882	0.966699	45
BRCA	PRKDC	0.608227	3.15037e-104	45
BRCA	RELN	0.435033	2.39902e-48	45
BRCA	RUNX1	0.0804699	0.0101399	45
BRCA	MAP1A	0.508073	4.84308e-68	44
BRCA	TENM1	0.423484	1.19842e-45	44
BRCA	TEX15	0.441443	6.86521e-50	44
BRCA	AHCTF1	0.583775	3.25865e-94	43
BRCA	AKAP9	0.659164	3.69383e-128	43
BRCA	ANK2	0.689594	7.80735e-145	43
BRCA	HERC2	0.46923	5.63703e-57	43
BRCA	LAMA1	0.387982	5.53511e-38	43
BRCA	BIRC6	0.581367	2.84042e-93	42
BRCA	MACF1	0.472818	6.13056e-58	42
BRCA	DYNC1H1	0.315595	5.04209e-25	41
BRCA	FAT1	0.542097	5.56322e-79	41
BRCA	FAT2	0.562361	4.07215e-86	41
BRCA	KIAA1109	0.533939	3.04078e-76	41
BRCA	PDE4DIP	0.634529	5.0549e-116	41
BRCA	SACS	0.727191	1.56403e-168	41
BRCA	ASH1L	0.480488	4.8867e-60	40
BRCA	DCHS2	0.544848	6.38276e-80	40
BRCA	DNAH3	0.479638	8.40188e-60	40
BRCA	F8	0.550049	1.00796e-81	40
BRCA	LRP1	0.261809	1.89677e-17	40
BRCA	SVEP1	0.385825	1.51167e-37	40
BRCA	TG	0.459881	1.61578e-54	40
BRCA	USP34	0.479345	1.01202e-59	40
BRCA	WDFY4	0.498526	3.45475e-65	40

## Sheet: READ
Tumor type	Gene	rho	p	No. of mutations
READ	TTN	0.973672	6.15258e-97	309
READ	APC	0.676535	2.07092e-21	201
READ	MUC16	0.974944	1.65099e-98	137
READ	TP53	-0.00455399	0.955893	116
READ	SYNE1	0.976713	7.80944e-101	101
READ	LRP1B	0.92609	1.58137e-64	71
READ	FAT4	0.953635	4.53666e-79	62
READ	KRAS	-0.0706604	0.390206	62
READ	NEB	0.968531	2.75208e-91	59
READ	SACS	0.956935	2.17342e-81	56
READ	FLG	0.750352	2.14849e-28	52
READ	RYR2	0.883813	1.10521e-50	51
READ	DNAH11	0.952701	1.9195e-78	50
READ	DNAH5	0.954081	2.25671e-79	49
READ	DNAH10	0.93039	2.19933e-66	48
READ	CSMD1	0.806988	1.13653e-35	47
READ	XIRP2	0.968807	1.44897e-91	47
READ	ABCA13	0.969524	2.66136e-92	46
READ	CSMD3	0.894106	1.70724e-53	46
READ	GPR98	0.910092	1.71929e-58	46
READ	ZFHX4	0.881488	4.38073e-50	46
READ	HYDIN	0.824185	2.24882e-38	45
READ	OBSCN	0.866972	1.29726e-46	44
READ	USH2A	0.905634	5.22254e-57	44
READ	RYR3	0.968685	1.92344e-91	41
READ	DNAH8	0.888186	7.63678e-52	40
READ	VCAN	0.965978	8.05358e-89	40
READ	PCLO	0.938736	2.35941e-70	38
READ	FAT3	0.859871	4.62863e-45	37
READ	ANK2	0.867282	1.1049e-46	36
READ	APOB	0.927115	5.84563e-65	36
READ	CMYA5	0.816184	4.41582e-37	36
READ	COL6A3	0.918873	1.19096e-61	36
READ	DYNC2H1	0.91	1.84907e-58	36
READ	ATM	0.81255	1.62824e-36	35
READ	RYR1	0.76069	1.4337e-29	35
READ	BIRC6	0.928457	1.55355e-65	34
READ	LRP2	0.96199	2.54009e-85	34
READ	AHNAK2	0.793589	9.56276e-34	33
READ	DMD	0.792997	1.1541e-33	33
READ	FAT2	0.922695	3.86704e-63	33
READ	FBXW7	0.522208	7.20439e-12	33
READ	HMCN1	0.93958	8.72452e-71	33
READ	UNC13C	0.859496	5.55952e-45	33
READ	DNAH7	0.841199	2.34784e-41	32
READ	DST	0.94186	5.50539e-72	32
READ	NAV3	0.958986	6.32328e-83	32
READ	PCDH15	0.903098	3.37704e-56	32
READ	PEG3	0.950608	4.37465e-77	32
READ	PKHD1	0.833687	5.35114e-40	32
READ	SPTA1	0.789234	3.76459e-33	31
READ	SYNE2	0.92345	1.92405e-63	31
READ	MACF1	0.828156	4.84799e-39	30
READ	CCDC168	0.634419	2.87841e-18	29
READ	COL12A1	0.807886	8.34051e-36	29
READ	FAT1	0.927076	6.07227e-65	29
READ	NBEA	0.882635	2.22826e-50	29
READ	RELN	0.919106	9.71188e-62	29
READ	TENM3	0.716442	6.55047e-25	29
READ	ABCA12	0.955167	3.9955e-80	28
READ	DNAH14	0.68574	3.61952e-22	28
READ	FREM2	0.877952	3.3704e-49	28
READ	MDN1	0.919417	7.39043e-62	28
READ	RP1	0.906805	2.16563e-57	28
READ	SPAG17	0.92641	1.16034e-64	28
READ	TEX15	0.961171	1.19288e-84	28
READ	DCHS2	0.900326	2.45071e-55	27
READ	DNAH17	0.709146	3.16323e-24	27
READ	DOCK2	0.947244	5.06255e-75	27
READ	FBN1	0.944484	1.98966e-73	27
READ	FRY	0.95687	2.42189e-81	27
READ	MAP1B	0.800357	1.06302e-34	27
READ	PKHD1L1	0.959804	1.46914e-83	27
READ	ZDBF2	0.945714	3.97088e-74	27
READ	AHNAK	0.774945	2.71576e-31	26
READ	ALMS1	0.932239	3.21305e-67	26
READ	BRCA2	0.896275	4.00867e-54	26
READ	GOLGB1	0.93874	2.34667e-70	26
READ	IGSF10	0.926548	1.01517e-64	26
READ	MUC5B	0.589068	2.20881e-15	26
READ	PIK3CA	0.327953	4.18769e-05	26
READ	PTPN13	0.900962	1.56381e-55	26
READ	UNC80	0.54651	4.67765e-13	26
READ	CACNA2D3	0.861805	1.7835e-45	25
READ	CENPF	0.899796	3.55787e-55	25
READ	FAM184A	0.879973	1.05854e-49	25
READ	FNDC1	0.858514	8.96112e-45	25
READ	RANBP2	0.966781	1.41481e-89	25
READ	ROBO1	0.879183	1.6688e-49	25
READ	TENM1	0.770572	9.45301e-31	25
READ	UNC79	0.908608	5.46089e-58	25
READ	ABCA8	0.957226	1.33016e-81	24
READ	CACNA1E	0.768055	1.91362e-30	24
READ	COL6A5	0.870331	2.22501e-47	24
READ	COL6A6	0.885892	3.1451e-51	24
READ	CSMD2	0.9128	1.98102e-59	24
READ	DNAH3	0.852374	1.63804e-43	24
READ	EFCAB6	0.934941	1.74945e-68	24
READ	LAMA2	0.883977	1.00165e-50	24
READ	LYST	0.944573	1.77422e-73	24

## Sheet: LIHC
Tumor type	Gene	rho	p	No. of mutations
LIHC	TTN	0.575385	2.19755e-33	164
LIHC	TP53	0.205559	7.97548e-05	114
LIHC	MUC16	0.548947	5.89251e-30	101
LIHC	CTNNB1	0.180736	0.000539901	100
LIHC	PCLO	0.385677	2.54484e-14	63
LIHC	OBSCN	0.352674	4.52421e-12	60
LIHC	ALB	0.0354273	0.501034	56
LIHC	RYR2	0.380015	6.45814e-14	52
LIHC	FLG	0.336419	4.69426e-11	50
LIHC	CSMD3	0.357043	2.35667e-12	48
LIHC	ABCA13	0.466316	5.35636e-21	47
LIHC	HMCN1	0.313524	1.01199e-09	43
LIHC	APOB	0.323451	2.75861e-10	41
LIHC	CSMD1	0.409149	4.40309e-16	39
LIHC	USH2A	0.156211	0.00284225	39
LIHC	LRP1B	0.235325	5.84604e-06	38
LIHC	XIRP2	0.142991	0.00635304	38
LIHC	CACNA1E	0.422646	3.68027e-17	37
LIHC	FAT3	0.209084	5.96214e-05	36
LIHC	GPR98	0.364662	7.37813e-13	36
LIHC	ARID1A	0.0293861	0.576797	34
LIHC	RYR1	0.130998	0.0124892	34
LIHC	SPTA1	0.229013	1.04841e-05	33
LIHC	DNAH7	0.158623	0.00243772	32
LIHC	FBN2	0.242554	2.93477e-06	32
LIHC	MUC5B	0.0943435	0.0726072	32
LIHC	MUC4	0.258363	6.02316e-07	31
LIHC	NBEA	0.280344	5.56731e-08	31
LIHC	FASN	0.0741586	0.158546	30
LIHC	FRAS1	0.436195	2.71655e-18	30
LIHC	DNAH5	0.279728	5.96901e-08	29
LIHC	PKHD1L1	0.256887	7.01444e-07	29
LIHC	AXIN1	-0.0414607	0.430962	28
LIHC	DOCK2	0.462376	1.25355e-20	28
LIHC	PCDH15	0.0712676	0.175459	28
LIHC	RYR3	0.445277	4.43048e-19	28
LIHC	AHNAK2	0.375023	1.4461e-13	27
LIHC	CUBN	0.28109	5.11627e-08	27
LIHC	DMD	0.113279	0.0309468	27
LIHC	FAT2	0.399172	2.5691e-15	27
LIHC	HERC2	0.100507	0.0557271	27
LIHC	PRKDC	0.298923	6.2863e-09	27
LIHC	BIRC6	0.395048	5.23512e-15	26
LIHC	COL11A1	0.296685	8.24383e-09	26
LIHC	FREM2	0.332086	8.56217e-11	26
LIHC	KMT2D	0.288763	2.11303e-08	26
LIHC	LAMA1	0.110632	0.0351159	26
LIHC	WDR87	0.375124	1.42297e-13	26
LIHC	CSMD2	0.528735	1.55927e-27	25
LIHC	DNAH10	0.396896	3.80986e-15	25
LIHC	DNAH9	0.267075	2.40405e-07	25
LIHC	EYS	0.287212	2.53192e-08	25
LIHC	PREX2	0.160183	0.00220477	25
LIHC	SPEG	0.277707	7.49258e-08	25
LIHC	SYNE1	0.373121	1.95903e-13	25
LIHC	DCHS2	0.286836	2.64499e-08	24
LIHC	HYDIN	0.146937	0.00502986	24
LIHC	AHNAK	0.477691	4.32025e-22	23
LIHC	ARID2	0.030364	0.564177	23
LIHC	BAP1	0.0364447	0.488812	23
LIHC	DNAH6	0.319654	4.56087e-10	23
LIHC	DNAH8	0.318258	5.47739e-10	23
LIHC	FAT4	0.56119	1.66322e-31	23
LIHC	FCGBP	0.124517	0.0176242	23
LIHC	LRP2	0.276454	8.61839e-08	23
LIHC	MUC17	0.438158	1.8444e-18	23
LIHC	NEB	0.302119	4.25117e-09	23
LIHC	PRUNE2	0.304639	3.1123e-09	23
LIHC	SDK1	0.0220617	0.675265	23
LIHC	SYNE2	0.19587	0.000173065	23
LIHC	TDRD5	0.186331	0.000358157	23
LIHC	COL12A1	0.101455	0.0534463	22
LIHC	DCHS1	0.268513	2.05939e-07	22
LIHC	DYNC2H1	0.358994	1.75573e-12	22
LIHC	KIF26B	0.246425	2.01092e-06	22
LIHC	LRP1	0.246567	1.98296e-06	22
LIHC	MYT1L	0.0770351	0.142967	22
LIHC	PTPRB	0.324699	2.3348e-10	22
LIHC	RB1	0.266181	2.64572e-07	22
LIHC	RGPD4	0.305866	2.67104e-09	22
LIHC	ZFHX4	0.221509	2.05553e-05	22
LIHC	ZNF469	0.0334931	0.524707	22
LIHC	ABCA12	0.441813	8.9056e-19	21
LIHC	COL6A6	0.394164	6.09113e-15	21
LIHC	DNAH2	0.34095	2.47888e-11	21
LIHC	HTT	0.289155	2.01825e-08	21
LIHC	MYO18B	0.42422	2.73522e-17	21
LIHC	PKHD1	0.332397	8.20386e-11	21
LIHC	POLQ	0.303905	3.40927e-09	21
LIHC	UNC13C	0.0590799	0.261556	21
LIHC	UNC80	0.266963	2.43304e-07	21
LIHC	ADAMTS20	-0.0154671	0.768995	20
LIHC	DNAH17	0.0517593	0.325408	20
LIHC	KEAP1	0.0673901	0.2002	20
LIHC	KMT2C	0.00666088	0.899359	20
LIHC	LRRIQ1	0.118324	0.0241627	20
LIHC	MUC2	0.253144	1.02789e-06	20
LIHC	MYO3A	0.340988	2.46558e-11	20
LIHC	PCDH7	0.203158	9.69646e-05	20
LIHC	TPO	0.0501673	0.340529	20

[truncated: 23 more sheets: HNSC, UCEC, PRAD, OV, LGG, PAAD, GBM, UCS, ACC, SARC, KIRC, KIRP, ESCA, LAML, KICH, UVM, TGCT, THCA, PCPG, MESO …]
