# Supplementary material for: Spontaneous mutations in the single TTN gene represent high tumor mutation burden
Source: NPJ Genom Med. 2020 Jan 14;5:33. doi: 10.1038/s41525-019-0107-6 (PMC7424531; doi:10.1038/s41525-019-0107-6)
Supplement: Supplementary file 4 — Supplementary Data 3 [file 41525_2019_107_MOESM4_ESM.xlsx]

## Sheet: Sheet1
Gene	rho	p	No. of mutations
TTN	0.936	2.20263e-253	1190
NEB	0.906794	5.65475e-210	239
MUC16	0.892814	4.85592e-194	497
FAT4	0.891051	3.44479e-192	298
SYNE1	0.885823	7.0114e-187	418
XIRP2	0.882249	2.12321e-183	166
DNAH10	0.88072	6.04804e-182	170
DST	0.874132	6.7635e-176	141
ITPR2	0.869286	1.16402e-171	71
LRP1B	0.86912	1.61319e-171	236
SYNE2	0.861911	1.57414e-165	150
LRP2	0.859359	1.72223e-163	170
CEP290	0.85672	2.00875e-161	73
SACS	0.855841	9.6076e-161	171
DNAH5	0.854494	1.0344e-159	195
FRY	0.853485	6.03309e-159	107
PCLO	0.852465	3.54297e-158	186
GPR98	0.85212	6.43295e-158	165
RYR3	0.846964	3.97e-154	187
DNAH11	0.845383	5.40149e-153	195
LAMA2	0.8409	7.60254e-150	109
USH2A	0.838203	5.34991e-148	194
ROS1	0.835689	2.62665e-146	89
VPS13A	0.83452	1.57313e-145	70
FAT1	0.833186	1.1892e-144	135
HMCN1	0.832947	1.70632e-144	156
DNAH2	0.832823	2.0583e-144	123
RFC1	0.83217	5.4965e-144	38
PKHD1L1	0.831667	1.16752e-143	118
DOCK2	0.831393	1.75621e-143	105
ABCA12	0.830617	5.58092e-143	95
FSIP2	0.825064	1.83837e-139	57
BIRC6	0.824575	3.70116e-139	115
DNAH8	0.824535	3.9231e-139	157
REV3L	0.823806	1.10779e-138	78
NAV3	0.821608	2.46515e-137	118
TEX15	0.821284	3.8794e-137	103
RGS22	0.820891	6.72042e-137	59
ABCA13	0.818676	1.44899e-135	171
ZNF546	0.817171	1.13853e-134	41
KMT2E	0.817021	1.39678e-134	50
FAT2	0.814865	2.58638e-133	137
F5	0.81474	3.06096e-133	65
DNAH7	0.812026	1.13939e-131	119
MDN1	0.810702	6.50998e-131	139
LYST	0.810043	1.54411e-130	81
ZFHX4	0.809565	2.8803e-130	209
CSMD3	0.808431	1.25581e-129	210
ABCA8	0.80835	1.3931e-129	65
SAMD9L	0.807022	7.71629e-129	64
ZNF292	0.806505	1.49578e-128	80
CMYA5	0.806372	1.77261e-128	128
KIAA1109	0.806255	2.0584e-128	118
C2orf16	0.8054	6.12558e-128	48
C5orf42	0.804801	1.30869e-127	86
ZDBF2	0.803117	1.09412e-126	86
CSPP1	0.802674	1.90616e-126	28
VCAN	0.802531	2.28049e-126	120
GOLGB1	0.801974	4.57041e-126	81
PEG3	0.801817	5.55406e-126	94
A2ML1	0.801796	5.70367e-126	75
SMCHD1	0.801595	7.32382e-126	52
GOLGA4	0.801012	1.51006e-125	56
DYNC2H1	0.800637	2.40128e-125	126
RYR2	0.800538	2.71639e-125	260
MYH13	0.800351	3.42127e-125	82
DZIP1	0.799724	7.40968e-125	39
IGSF10	0.799552	9.16127e-125	89
APOB	0.798058	5.70081e-124	142
SPAG17	0.797079	1.87412e-123	88
WDR17	0.796506	3.74855e-123	58
KIF5C	0.796469	3.92e-123	38
SVEP1	0.796413	4.19684e-123	85
SCN2A	0.7963	4.8091e-123	75
MKI67	0.796075	6.30794e-123	77
ASPM	0.795856	8.21425e-123	86
VIT	0.794816	2.86032e-122	27
C4orf21	0.794412	4.63957e-122	45
BRCA2	0.793942	8.11949e-122	80
COL6A3	0.793391	1.56378e-121	137
PRUNE2	0.793367	1.60893e-121	67
CENPF	0.792793	3.17738e-121	73
BRDT	0.792705	3.52903e-121	26
ZNF491	0.791669	1.19665e-120	23
KIAA2018	0.791483	1.48995e-120	45
AKAP9	0.789259	2.00162e-119	87
PCDH15	0.789221	2.09013e-119	128
RELN	0.788976	2.77915e-119	107
FRAS1	0.788665	3.98114e-119	92
ZNF90	0.788574	4.42382e-119	30
CASP8AP2	0.787693	1.22256e-118	49
ALMS1	0.787295	1.93174e-118	94
FAM71B	0.787174	2.2215e-118	28
UTRN	0.78702	2.65131e-118	76
PHIP	0.786051	8.02511e-118	52
ENPP2	0.783884	9.38119e-117	36
NBEA	0.783147	2.14884e-116	120
MYH8	0.782772	3.27526e-116	71
UACA	0.78228	5.67925e-116	34
FAT3	0.782233	5.9848e-116	198
RPGRIP1	0.78223	6.00797e-116	38
ATP8A2	0.782019	7.60591e-116	55
PDE4DIP	0.781936	8.33744e-116	99
RNF17	0.781869	8.98385e-116	52
KNTC1	0.780623	3.59131e-115	41
WDR72	0.780568	3.8196e-115	39
ABCB5	0.780332	4.95936e-115	55
DMXL2	0.779943	7.62532e-115	82
GPR179	0.779855	8.40282e-115	72
SETX	0.779683	1.01572e-114	73
AKAP6	0.779484	1.26515e-114	79
ASXL3	0.779195	1.73791e-114	51
DCHS2	0.778172	5.34112e-114	163
RANBP2	0.778064	6.01397e-114	60
COL14A1	0.777817	7.87085e-114	62
MYH1	0.777471	1.14825e-113	56
KIAA2026	0.776918	2.09623e-113	49
COL6A5	0.776704	2.64701e-113	93
ITPR1	0.776632	2.86037e-113	79
ZFP90	0.776356	3.86011e-113	22
USP34	0.775404	1.08038e-112	72
DNAH3	0.774994	1.68062e-112	140
EFCAB5	0.774479	2.92407e-112	41
MYO3B	0.774393	3.20563e-112	44
TG	0.774371	3.28412e-112	82
ROCK1	0.774209	3.90687e-112	47
DNAH1	0.773271	1.06453e-111	106
ITSN1	0.773039	1.36318e-111	54
HERC1	0.772664	2.03175e-111	82
SPEF2	0.772657	2.04705e-111	67
PKDREJ	0.77089	1.32983e-110	67
SMG1	0.770752	1.53752e-110	44
IQUB	0.770405	2.21504e-110	27
DOCK3	0.770208	2.72437e-110	88
SLC9C1	0.77005	3.21636e-110	32
MYH2	0.770006	3.36816e-110	72
CSMD1	0.769619	5.05216e-110	210
PKHD1	0.769394	6.39745e-110	112
MAP3K19	0.769276	7.23311e-110	43
C20orf194	0.7686	1.46449e-109	36
AP4E1	0.768324	1.95274e-109	21
FBN2	0.768128	2.39431e-109	80
CNTNAP3	0.767755	3.52526e-109	35
CSMD2	0.767248	5.96311e-109	140
IGF2R	0.766894	8.60083e-109	75
ZNF616	0.76661	1.15233e-108	30
CACNA1A	0.766476	1.323e-108	93
UNC79	0.766296	1.59219e-108	109
MTHFD1L	0.766159	1.83486e-108	24
PTPRC	0.764234	1.31715e-107	58
CPED1	0.76381	2.02726e-107	36
VPS13C	0.763499	2.78133e-107	79
LEPR	0.763481	2.83268e-107	35
LPHN2	0.763156	3.94132e-107	54
XRN2	0.762476	7.84209e-107	22
SWT1	0.762223	1.01166e-106	34
HYDIN	0.761855	1.46706e-106	162
FER	0.761549	1.9968e-106	29
SETBP1	0.761537	2.01936e-106	63
TPTE	0.761455	2.1947e-106	79
LRRIQ4	0.761055	3.27981e-106	19
ADAMTS12	0.760821	4.14667e-106	68
ARHGAP35	0.760729	4.54428e-106	50
LRRC7	0.760714	4.61619e-106	81
DOCK10	0.760641	4.96547e-106	52
ABCA1	0.760481	5.82507e-106	69
TRPM7	0.759964	9.76732e-106	40
SLCO5A1	0.75992	1.02093e-105	33
KMT2C	0.759694	1.27864e-105	114
MYO18B	0.75964	1.34926e-105	83
COL21A1	0.759586	1.42424e-105	37
ABCA10	0.759543	1.4855e-105	48
SPG11	0.759256	1.97804e-105	52
YTHDC2	0.759163	2.16808e-105	40
ZNF709	0.758809	3.08228e-105	36
ANK2	0.758668	3.54363e-105	140
IRAK3	0.757865	7.84801e-105	15
ABCA5	0.757782	8.52084e-105	52
ARID2	0.757593	1.02622e-104	64
SPEN	0.757412	1.22751e-104	69
DDX46	0.756489	3.04104e-104	25
LAMA1	0.756284	3.71943e-104	113
ANK3	0.756191	4.07351e-104	113
INTS6	0.75619	4.07605e-104	15
POLE	0.755924	5.29183e-104	63
EIF4G3	0.755789	6.03422e-104	32
UNC13A	0.755294	9.78659e-104	51
RP1	0.755179	1.09503e-103	92
RAPGEF2	0.755171	1.1041e-103	47
BDP1	0.753981	3.50891e-103	53
TRIP11	0.753962	3.57573e-103	48
CNTNAP5	0.753197	7.49392e-103	75
COL6A6	0.753145	7.8777e-103	93
SCN10A	0.753017	8.91295e-103	67
KIF13B	0.752469	1.51208e-102	45
KCNU1	0.752245	1.87511e-102	52
NBEAL1	0.751797	2.88383e-102	57
FREM1	0.751709	3.13773e-102	65
OBSCN	0.751265	4.80015e-102	273
MYO15A	0.751219	5.01571e-102	82
PTPN13	0.751171	5.25117e-102	76
HELZ	0.751143	5.39174e-102	36
SLC35F1	0.751131	5.45821e-102	13
ZNF521	0.750844	7.17787e-102	62
TBC1D32	0.750019	1.57527e-101	45
NAA16	0.749824	1.89541e-101	21
AHNAK	0.749206	3.41e-101	120
ATM	0.749106	3.74548e-101	122
USP29	0.74903	4.02822e-101	44
HIVEP3	0.74898	4.22084e-101	51
DNAH12	0.748874	4.66806e-101	86
EFCAB6	0.748264	8.30646e-101	61
ZBTB41	0.748128	9.44309e-101	33
KIF20B	0.748062	1.00513e-100	44
ANKRD30B	0.747745	1.35445e-100	52
FLG2	0.746919	2.94016e-100	62
ZNF534	0.746903	2.98454e-100	34
TRANK1	0.746636	3.83301e-100	64
DMXL1	0.746513	4.30309e-100	69
DUSP19	0.746425	4.67084e-100	7
CCDC178	0.746087	6.40381e-100	41
DNAH9	0.745857	7.94097e-100	122
ABCA4	0.745644	9.68531e-100	75
JAK2	0.74529	1.34567e-99	28
RAI14	0.745227	1.42696e-99	30
ATR	0.744897	1.9395e-99	46
SON	0.744711	2.30487e-99	41
VPS13B	0.744691	2.3485e-99	108
LRBA	0.74469	2.3494e-99	55
ZNF439	0.744648	2.4442e-99	21
GPR156	0.744317	3.32058e-99	23
PLXNC1	0.74427	3.46961e-99	48
CCDC144A	0.744173	3.79567e-99	31
ARMC3	0.743909	4.84276e-99	35
ZNF658	0.743829	5.2151e-99	51
KIF21A	0.743519	6.94002e-99	52
ABCA6	0.743159	9.67277e-99	52
CNTRL	0.743046	1.07332e-98	44
ZNF836	0.743007	1.11319e-98	36
SCN9A	0.742903	1.22421e-98	89
WDR87	0.742582	1.64444e-98	103
SLC9C2	0.742094	2.57279e-98	40
CAPRIN2	0.742042	2.69876e-98	39
SENP7	0.741846	3.22956e-98	33
SYCP1	0.74184	3.2464e-98	41
TRPM3	0.741338	5.13825e-98	55
CCDC73	0.740858	7.96379e-98	47
LRRK2	0.740808	8.33176e-98	97
HLTF	0.740621	9.88449e-98	21
TTC3	0.740219	1.42425e-97	50
MMRN1	0.740142	1.52665e-97	43
FAM120B	0.739937	1.83974e-97	29
C7orf63	0.739596	2.50635e-97	33
PZP	0.739503	2.72527e-97	51
FGD6	0.739304	3.26485e-97	45
ZEB2	0.739071	4.02913e-97	56
PPP1R3A	0.738784	5.22335e-97	51
SLC9A9	0.738464	6.9699e-97	26
UBR2	0.738282	8.21319e-97	27
IMPG2	0.738143	9.29972e-97	39
GUCY1A3	0.738134	9.37792e-97	45
SETD2	0.738069	9.9477e-97	54
RICTOR	0.737629	1.47681e-96	34
SCN3A	0.736968	2.66992e-96	80
ZNF678	0.73671	3.36457e-96	28
DSG1	0.736437	4.29229e-96	27
BAI3	0.736383	4.50632e-96	79
DNAH17	0.736338	4.6906e-96	141
LCT	0.735834	7.35083e-96	59
NCOR1	0.735681	8.4216e-96	58
CHL1	0.735661	8.57461e-96	62
ROCK2	0.735387	1.09357e-95	31
ALS2CR11	0.735285	1.19723e-95	25
ZNF528	0.735061	1.46067e-95	40
SORBS1	0.734946	1.61796e-95	22
MIA3	0.734657	2.08917e-95	45
KIAA0947	0.734097	3.43091e-95	50
TRPC4	0.73382	4.3795e-95	61
KIF14	0.73361	5.26866e-95	30
ZNF721	0.733446	6.09112e-95	36
PCF11	0.733443	6.10516e-95	50
FRMPD1	0.732941	9.49558e-95	60
STXBP5L	0.73269	1.18423e-94	43
MYH7	0.732662	1.21304e-94	73
KIAA0368	0.732411	1.51272e-94	39
MYOM1	0.732375	1.55992e-94	40
CACNA1S	0.732374	1.56146e-94	55
COL12A1	0.732275	1.70288e-94	121
ZNF677	0.732074	2.03048e-94	33
MED13	0.731744	2.71153e-94	43
PLEKHH2	0.731697	2.82552e-94	37
YLPM1	0.731595	3.08712e-94	57
ANKRD17	0.731582	3.12382e-94	41
TRPC6	0.731316	3.93779e-94	40
ANKRD20A1	0.73125	4.17313e-94	10
POLQ	0.730887	5.72447e-94	58
ARHGAP21	0.73079	6.23173e-94	52
DOCK11	0.730501	8.00844e-94	51
CCDC171	0.730476	8.18928e-94	41
ALPK2	0.730132	1.10339e-93	60
CUBN	0.729595	1.7573e-93	106
LARP1B	0.72945	1.99209e-93	17
ADAMTS20	0.729196	2.48128e-93	74
TAF7	0.728977	2.99847e-93	4
SYNJ1	0.728921	3.14715e-93	35
HEPHL1	0.728871	3.28586e-93	32
PDZRN4	0.72853	4.40916e-93	47
CENPE	0.728523	4.43459e-93	53
ARFGEF1	0.728517	4.45849e-93	59
DMD	0.728449	4.72581e-93	133
DNAH6	0.728351	5.14141e-93	86
SEMA6D	0.728204	5.8389e-93	33
MACF1	0.728148	6.12541e-93	108
DAW1	0.728003	6.93878e-93	19
CHD9	0.72793	7.38912e-93	63
RLF	0.727722	8.83306e-93	38
FANCM	0.727197	1.38579e-92	53
RGAG1	0.726822	1.90889e-92	40
ZNF19	0.726584	2.34091e-92	18
KIAA1551	0.726337	2.88825e-92	36
FREM2	0.72601	3.81757e-92	123
LRRC37A2	0.725862	4.33056e-92	25
CDH10	0.725699	4.97379e-92	74
PRG4	0.725449	6.15494e-92	45
TPR	0.725326	6.83363e-92	43
ABCA9	0.72528	7.10321e-92	58
CLTC	0.724835	1.03591e-91	26
MAP1A	0.724526	1.34568e-91	59
LRRIQ1	0.724512	1.36174e-91	76
ZNF571	0.724361	1.54811e-91	24
MLH3	0.724256	1.69115e-91	34
PLCL1	0.723907	2.27056e-91	38
BTAF1	0.723462	3.30485e-91	44
KBTBD3	0.723192	4.14851e-91	17
SRRM2	0.723075	4.57726e-91	66
ZNF286A	0.722819	5.6784e-91	20
RALGAPA2	0.722755	5.9896e-91	38
PLXNA4	0.722602	6.8089e-91	86
SAMD9	0.72231	8.70052e-91	70
COL9A1	0.722223	9.35692e-91	35
NEDD1	0.722115	1.02437e-90	16
LRP6	0.722076	1.05814e-90	39
UNC13C	0.722043	1.0886e-90	110
EXPH5	0.721817	1.31484e-90	37
CASC5	0.72178	1.35544e-90	50
ZNF106	0.721527	1.67561e-90	44
ACE2	0.721146	2.303e-90	19
ABCB1	0.720923	2.7734e-90	53
ZAN	0.720526	3.8566e-90	65
FAM135B	0.720393	4.3082e-90	75
CPS1	0.720113	5.43909e-90	44
NLRP14	0.720017	5.88699e-90	37
USP25	0.71981	6.99146e-90	35
ZNF257	0.71975	7.3475e-90	33
BPTF	0.71953	8.8173e-90	41
C7	0.719469	9.27528e-90	30
MSMO1	0.719431	9.56792e-90	5
DNAH14	0.719264	1.09868e-89	100
KIF4B	0.71924	1.12036e-89	42
CDH2	0.719198	1.15984e-89	59
DDX60L	0.71888	1.50897e-89	45
TMPRSS7	0.718709	1.73695e-89	22
CCDC39	0.718516	2.03772e-89	48
ZNF519	0.718332	2.37057e-89	13
FER1L6	0.718307	2.41923e-89	66
ZNF14	0.718268	2.49847e-89	23
ZNF615	0.718089	2.8952e-89	31
MGAM	0.718079	2.91998e-89	63
RMI1	0.717714	3.9397e-89	23
PRKAA2	0.717666	4.10074e-89	24
ZNF33B	0.717448	4.90451e-89	22
SLK	0.717429	4.97966e-89	29
FAM208B	0.717279	5.63229e-89	36
CASC1	0.717125	6.39074e-89	30
FRYL	0.717042	6.83702e-89	69
UTP20	0.717033	6.88929e-89	57
BACH1	0.716905	7.65016e-89	17
PKD1L1	0.716745	8.72328e-89	74
ZNF540	0.716569	1.00675e-88	34
PRSS35	0.716413	1.14365e-88	19
NRAP	0.716336	1.21858e-88	55
ZNF790	0.716322	1.23187e-88	33
PI15	0.716274	1.28187e-88	18
SLC5A8	0.716262	1.29437e-88	27
TRHDE	0.715625	2.17492e-88	51
MORC1	0.715465	2.47752e-88	40
SCN7A	0.715239	2.97713e-88	74
FBXL21	0.715078	3.39284e-88	13
RBM39	0.714648	4.80864e-88	9
DOCK8	0.714631	4.87809e-88	56
NUP205	0.714579	5.08587e-88	64
AGBL2	0.714537	5.26424e-88	23
SCN11A	0.714438	5.70209e-88	66
MAGI3	0.714306	6.34743e-88	19
OTOGL	0.714276	6.50024e-88	68
ZNF239	0.714194	6.94634e-88	11
LPHN3	0.714181	7.01967e-88	81
NLRP11	0.714006	8.0891e-88	34
ZNF607	0.713927	8.6212e-88	29
LRRTM4	0.713907	8.76148e-88	36
TENM3	0.713551	1.16781e-87	120
HIVEP1	0.713545	1.17383e-87	42
NIPBL	0.713475	1.24191e-87	72
KAT6A	0.713401	1.31754e-87	40
GUCY1A2	0.713359	1.36312e-87	35
ARHGAP20	0.713251	1.48721e-87	42
FERMT2	0.713196	1.55528e-87	14
C17orf104	0.713011	1.80469e-87	22
SEMA3A	0.712718	2.28371e-87	31
KIAA0586	0.712699	2.31887e-87	36
TRPS1	0.712623	2.46564e-87	105
WDR93	0.712536	2.64288e-87	16
AK9	0.71242	2.90104e-87	42
EYA4	0.712279	3.24882e-87	29
GRM8	0.712051	3.90024e-87	52
ZNF572	0.71205	3.9037e-87	26
EML1	0.711992	4.09173e-87	32
TLR1	0.711987	4.10734e-87	23
ZNF442	0.711919	4.33571e-87	26
RGPD3	0.71191	4.36741e-87	38
PHF3	0.711874	4.49591e-87	46
CLMN	0.711755	4.94578e-87	24
ZSCAN4	0.711753	4.95299e-87	16
DHX57	0.711468	6.22368e-87	35
PDGFRA	0.711327	6.96639e-87	53
TRIP12	0.711327	6.96643e-87	61
GLCE	0.711091	8.41177e-87	19
MGA	0.711028	8.8412e-87	70
ATP1A4	0.710982	9.17685e-87	39
G3BP2	0.710702	1.14687e-86	11
CCDC168	0.710497	1.35059e-86	103
ITSN2	0.71047	1.37948e-86	35
ATP11C	0.710348	1.52056e-86	35
CEP152	0.71032	1.55442e-86	44
LNPEP	0.709908	2.1578e-86	22
ZFYVE9	0.709822	2.30949e-86	30
FNDC1	0.709813	2.32542e-86	102
SCN4A	0.709725	2.49354e-86	60
C12orf55	0.708867	4.92206e-86	43
HERC2	0.708719	5.53279e-86	115
TP53BP1	0.708697	5.62872e-86	50
ARHGAP11A	0.708513	6.50854e-86	28
PTPRZ1	0.708368	7.30268e-86	80
PDE11A	0.708291	7.7593e-86	32
SCN1A	0.708278	7.83973e-86	83
AHNAK2	0.708	9.76113e-86	169
DCC	0.707965	1.00333e-85	75
HEG1	0.707531	1.41102e-85	35
SMC5	0.707364	1.60992e-85	29
CACNA1C	0.706911	2.29694e-85	76
SLC15A1	0.706706	2.69673e-85	28
SIRPG	0.706702	2.70563e-85	7
CCDC141	0.706529	3.09883e-85	53
MYO3A	0.706394	3.44437e-85	83
MYOF	0.705964	4.81867e-85	47
C12orf4	0.705757	5.66517e-85	20
C1orf168	0.705732	5.77462e-85	32
MAP1B	0.705723	5.81929e-85	90
IKBIP	0.705586	6.47508e-85	17
TRPM6	0.70558	6.50283e-85	63
MED12L	0.70513	9.23303e-85	60
CCDC146	0.704987	1.03182e-84	24
EPG5	0.704922	1.08551e-84	58
TTC40	0.704893	1.11039e-84	78
CD101	0.704888	1.11519e-84	24
TRPM1	0.704684	1.30643e-84	48
DNAJC13	0.704656	1.33528e-84	57
CCDC158	0.704543	1.45716e-84	38
MARCH6	0.704539	1.46226e-84	18
AQPEP	0.704347	1.69645e-84	37
MYO9A	0.704107	2.04473e-84	55
ANKRD26	0.703827	2.53844e-84	47
PCM1	0.703733	2.73052e-84	51
KCNK18	0.703677	2.85064e-84	19
RASA1	0.703185	4.16936e-84	38
HFM1	0.702951	4.99645e-84	46
MAN1A2	0.702786	5.67235e-84	18
TNRC6A	0.702728	5.93237e-84	46
MYT1	0.70248	7.17963e-84	42
ZNF354B	0.702379	7.76301e-84	15
CACNA1E	0.701677	1.3309e-83	119
STON1-GTF2A1L	0.70151	1.51297e-83	52
TEKT3	0.701489	1.53724e-83	20
TIAM1	0.701463	1.56889e-83	72
ZNF846	0.701455	1.57834e-83	16
PLK4	0.701199	1.92041e-83	18
RBM44	0.700905	2.40429e-83	35
NLRP3	0.700794	2.61755e-83	48
CATSPERB	0.700487	3.30866e-83	29
MNDA	0.700315	3.77259e-83	25
KIAA1024	0.700301	3.81419e-83	44
CCDC104	0.70019	4.14952e-83	7
CNTNAP4	0.700046	4.63191e-83	60
DDX60	0.700004	4.78338e-83	36
ZNF732	0.699771	5.71004e-83	30
CHD7	0.699671	6.16171e-83	75
GCC2	0.699645	6.28578e-83	34
TRPV5	0.699434	7.38265e-83	39
ASCC3	0.699182	8.9392e-83	41
ZNF345	0.699095	9.54385e-83	29
VWA8	0.699082	9.64062e-83	49
TAX1BP1	0.698767	1.22407e-82	28
ERCC6	0.698315	1.72411e-82	27
PTPRB	0.698262	1.79468e-82	36
ABCC9	0.698247	1.81543e-82	42
SIPA1L2	0.697823	2.50036e-82	47
AMPD1	0.697723	2.69612e-82	30
VPS13D	0.697635	2.88263e-82	71
MLIP	0.697446	3.32319e-82	22
ERC2	0.697085	4.36228e-82	40
UBR4	0.696869	5.12981e-82	93
MAP2	0.6967	5.82491e-82	87
DZIP3	0.696502	6.75784e-82	29
RBM48	0.696431	7.12998e-82	16
SPTA1	0.69565	1.27985e-81	117
UGT1A9	0.695604	1.32547e-81	15
NEMF	0.695363	1.58702e-81	35
CNTN4	0.695326	1.63096e-81	50
NCAM2	0.695282	1.68632e-81	56
TSPAN5	0.695243	1.73536e-81	17
MMP13	0.695015	2.05809e-81	21
MEI1	0.694939	2.17773e-81	36
DNAJC7	0.694633	2.73551e-81	12
HECTD2	0.69459	2.82409e-81	21
SRBD1	0.694243	3.65716e-81	15
SETD5	0.694056	4.2029e-81	32
NF1	0.694053	4.21188e-81	54
PARP14	0.69402	4.31579e-81	52
C6orf62	0.693994	4.40079e-81	5
TET2	0.693904	4.70435e-81	44
PTPRD	0.693893	4.74487e-81	51
KDM3B	0.693812	5.03953e-81	36
USP54	0.693662	5.63244e-81	23
HSPA4	0.693506	6.32275e-81	16
CCDC180	0.693462	6.53458e-81	41
KIAA0232	0.693119	8.42363e-81	27
ZNF184	0.69294	9.61535e-81	28
KIAA0408	0.692802	1.06508e-80	35
FGB	0.692783	1.0797e-80	6
USP47	0.692631	1.20882e-80	29
LIPI	0.6926	1.23655e-80	23
MROH9	0.692304	1.53813e-80	43
CD109	0.692177	1.69027e-80	48
KIAA0556	0.692165	1.70493e-80	54
ZNF462	0.691994	1.93425e-80	57
PARP15	0.691984	1.94748e-80	28
ZNF490	0.691911	2.05577e-80	17
SNX25	0.691877	2.10847e-80	24
PHACTR3	0.691796	2.23747e-80	35
ANKHD1	0.691759	2.29877e-80	52
DCAF6	0.691736	2.33856e-80	25
CPAMD8	0.691671	2.45335e-80	77
KIAA0922	0.691497	2.78918e-80	44
UBR5	0.691005	4.00173e-80	45
FLT3	0.690745	4.8429e-80	22
CFTR	0.690695	5.02369e-80	40
KNG1	0.690664	5.14024e-80	17
RIMS2	0.690566	5.52192e-80	90
RMDN2	0.69051	5.75477e-80	19
CRYBG3	0.690486	5.85731e-80	34
FBN1	0.690443	6.04394e-80	98
MSH2	0.690364	6.40329e-80	34
TRAPPC8	0.69019	7.27424e-80	34
DIEXF	0.690054	8.03666e-80	17
TNIK	0.68995	8.66677e-80	47
DPCR1	0.689616	1.10606e-79	27
DNMBP	0.6894	1.29524e-79	32
N4BP2	0.689217	1.48012e-79	38
MYH11	0.689103	1.60821e-79	65
ANKS1B	0.689045	1.67724e-79	38
BBX	0.689017	1.71199e-79	24
MMAA	0.688993	1.74247e-79	15
MTTP	0.688927	1.82819e-79	37
VWF	0.688883	1.8877e-79	80
CACNA2D3	0.688839	1.94914e-79	64
SYTL2	0.68859	2.33564e-79	33
BOD1L1	0.688533	2.43532e-79	65
TRPA1	0.688501	2.49168e-79	49
CCDC176	0.688289	2.90684e-79	9
PDE1C	0.68817	3.16869e-79	29
IQGAP2	0.68817	3.16925e-79	40
EVC2	0.688047	3.46638e-79	67
USP48	0.687776	4.21732e-79	30
ALK	0.687767	4.24485e-79	63
ZFP28	0.687752	4.29119e-79	30
ZFP37	0.687746	4.30982e-79	18
RTN4	0.687737	4.3391e-79	23
CNOT1	0.68765	4.61933e-79	71
FAM171B	0.687434	5.40326e-79	32
ZNF471	0.687407	5.51078e-79	39
N6AMT2	0.687328	5.83269e-79	12
ZNF549	0.687259	6.129e-79	30
AXDND1	0.687231	6.25724e-79	40
SCAND3	0.687098	6.88886e-79	51
TRIO	0.68698	7.49922e-79	72
VWA3B	0.686873	8.10423e-79	23
DIS3L2	0.68683	8.35684e-79	27
SLITRK2	0.686724	9.02436e-79	46
CFH	0.686373	1.1623e-78	59
ULK4	0.685983	1.53833e-78	33
HSP90AB1	0.685982	1.53947e-78	17
PUS7	0.685786	1.77268e-78	24
MCF2L2	0.685712	1.86941e-78	49
MYLK	0.68554	2.11595e-78	52
GPR155	0.685284	2.54175e-78	19
TAMM41	0.685281	2.54757e-78	5
TLR4	0.685228	2.64624e-78	21
MAST4	0.685131	2.83779e-78	56
CMAS	0.685076	2.95189e-78	14
AMOTL1	0.685064	2.9756e-78	48
ZNF208	0.684935	3.26446e-78	52
ACSBG2	0.684786	3.63092e-78	21
RYR1	0.684783	3.63913e-78	172
SYNPO2	0.684275	5.23489e-78	45
ZNF560	0.684272	5.24605e-78	34
MTUS1	0.684253	5.31825e-78	29
ZNF479	0.684123	5.83531e-78	33
EFHB	0.683976	6.47808e-78	32
RAD51AP2	0.683884	6.91863e-78	43
FAM111B	0.683534	8.88213e-78	21
ARHGEF12	0.683522	8.95356e-78	27
C1orf173	0.68335	1.01232e-77	67
ZDHHC2	0.68323	1.10219e-77	12
CNTN1	0.683224	1.1075e-77	50
ST18	0.683129	1.18488e-77	36
DSCAM	0.683078	1.22865e-77	104
SLC30A9	0.683029	1.2715e-77	21
CHIA	0.682937	1.35805e-77	17
EIF4G1	0.682707	1.59867e-77	39
ASH1L	0.682644	1.67207e-77	79
PCDHGA1	0.682621	1.69909e-77	48
FASTKD3	0.682595	1.7312e-77	26
EFCAB13	0.682574	1.75759e-77	31
SELL	0.68252	1.82522e-77	14
CTTNBP2	0.682391	2.00005e-77	51
TNIP3	0.682354	2.05363e-77	16
ACACA	0.682115	2.4331e-77	58
MS4A1	0.68186	2.91462e-77	9
TTBK2	0.681854	2.92647e-77	22
FAM208A	0.681779	3.08458e-77	29
C9orf84	0.681759	3.13002e-77	28
RB1	0.681341	4.20442e-77	27
CACHD1	0.68127	4.42195e-77	43
SRSF5	0.681217	4.5903e-77	9
GRIN2A	0.681204	4.63227e-77	83
TTC18	0.681119	4.91616e-77	28
ZMYM4	0.680984	5.41022e-77	34
KLHL28	0.680955	5.52198e-77	9
AFF4	0.680908	5.70637e-77	32
ROBO1	0.680798	6.16503e-77	92
MCTP1	0.680672	6.73829e-77	34
LRIG3	0.680662	6.78568e-77	30
DCDC1	0.680555	7.31704e-77	59
DDX4	0.680463	7.8068e-77	17
URI1	0.680419	8.05345e-77	22
CRY1	0.680414	8.07986e-77	18
CCDC50	0.680398	8.17143e-77	19
ARHGAP29	0.680377	8.29588e-77	30
SUCO	0.67996	1.11139e-76	35
ATP7B	0.679872	1.18251e-76	26
RPGRIP1L	0.679831	1.2168e-76	30
HCRTR2	0.67976	1.27922e-76	18
HEATR5B	0.679758	1.28084e-76	36
WASL	0.6795	1.53473e-76	23
RAD51AP1	0.678878	2.3729e-76	7
ANKRD12	0.678877	2.37432e-76	40
NLRP12	0.678763	2.57054e-76	44
EPB41L3	0.678742	2.60838e-76	52
PRRC2B	0.678609	2.86229e-76	48
STAB2	0.678607	2.86622e-76	65
PLCE1	0.678141	3.96714e-76	53
LMBR1	0.678101	4.08087e-76	8
ARID4A	0.678042	4.25194e-76	29
FAM91A1	0.678019	4.3215e-76	14
CENPJ	0.677837	4.90602e-76	40
CEP192	0.677509	6.16164e-76	58
LIFR	0.677457	6.3889e-76	54
RDH11	0.677363	6.81834e-76	6
DNHD1	0.677149	7.91108e-76	87
PEX1	0.677137	7.97874e-76	30
C14orf39	0.677091	8.23576e-76	30
CBL	0.676903	9.38386e-76	25
ANKRD30A	0.676783	1.0202e-75	58
CCDC181	0.676681	1.09505e-75	15
DSP	0.676649	1.11907e-75	55
SALL1	0.676546	1.20206e-75	76
AQR	0.676464	1.27219e-75	27
CEP55	0.676335	1.39094e-75	11
ATP2B4	0.676106	1.62978e-75	36
PCDH18	0.676058	1.68472e-75	72
SHPRH	0.675916	1.85832e-75	42
ABCC2	0.675662	2.21565e-75	39
NALCN	0.675517	2.44753e-75	96
PSMD1	0.67549	2.49438e-75	26
CDK5RAP2	0.675371	2.70655e-75	45
LBR	0.675369	2.71115e-75	16
GUCY1B3	0.67534	2.76513e-75	29
ALOX5	0.675234	2.97563e-75	25
NLRP7	0.675006	3.48061e-75	58
TIAM2	0.674867	3.82971e-75	45
WWP1	0.674843	3.89421e-75	35
MCOLN2	0.674738	4.18505e-75	14
MLANA	0.674435	5.15575e-75	6
FSIP1	0.674299	5.6618e-75	12
EYS	0.67429	5.69608e-75	108
TMPRSS15	0.674238	5.90324e-75	46
SLC5A7	0.67421	6.01712e-75	15
SENP6	0.674009	6.90442e-75	23
SMARCA5	0.673901	7.43627e-75	24
GLI3	0.673822	7.85017e-75	97
DNAJC25	0.673746	8.26777e-75	7
FANCI	0.673628	8.96952e-75	20
PCDHB10	0.673525	9.61937e-75	49
HCLS1	0.673502	9.77565e-75	20
WDR63	0.673469	9.9974e-75	29
DHX32	0.673376	1.06537e-74	15
ZNF397	0.673313	1.11249e-74	15
KIAA1324L	0.673294	1.12671e-74	30
C10ORF68	0.67327	1.14558e-74	18
TEX14	0.673177	1.22079e-74	50
SI	0.673031	1.34867e-74	42
NEK10	0.672774	1.60759e-74	33
NOP56	0.672712	1.6764e-74	20
ZNF385D	0.672624	1.78054e-74	33
ZC3H6	0.672588	1.82471e-74	33
EML5	0.672587	1.82662e-74	52
IMPACT	0.67253	1.89801e-74	11
OR5K3	0.672129	2.49411e-74	15
WDFY4	0.672024	2.67989e-74	102
ATRX	0.671938	2.84048e-74	66
MSH3	0.671938	2.84083e-74	20
C4orf51	0.671938	2.84111e-74	3
GLRX	0.671938	2.84111e-74	3
IGKV6-21	0.671938	2.84111e-74	3
CLCA4	0.671802	3.11744e-74	37
GLOD4	0.671703	3.33339e-74	5
COPB1	0.671701	3.33862e-74	29
PRTG	0.671685	3.37411e-74	35
ZMYM1	0.671664	3.42268e-74	31
BAZ2B	0.671632	3.49694e-74	32
ABCC8	0.671563	3.66692e-74	41
SCG2	0.6714	4.09361e-74	27
MME	0.67115	4.8515e-74	32
SCAF8	0.670971	5.47724e-74	35
PRKAG3	0.670962	5.51203e-74	14
C14orf166B	0.670844	5.9714e-74	14
KIAA0226L	0.670817	6.0787e-74	21
SLITRK6	0.6707	6.57966e-74	30
AFTPH	0.670698	6.59114e-74	17
DLC1	0.670487	7.60076e-74	77
TTC39B	0.670394	8.09598e-74	10
SMC4	0.670284	8.72019e-74	35
MLLT4	0.669876	1.14877e-73	43
CCDC30	0.66982	1.19281e-73	22
IL16	0.669798	1.21087e-73	32
PTPN12	0.669795	1.21317e-73	22
CASR	0.669745	1.25426e-73	38
RAD50	0.669641	1.34556e-73	28
WDR64	0.669568	1.41375e-73	45
ZFC3H1	0.669471	1.50865e-73	37
C12orf40	0.669381	1.60338e-73	22
SLFN11	0.669171	1.84648e-73	32
IQCH	0.669077	1.96777e-73	26
RNF213	0.668982	2.09707e-73	91
TLR6	0.668774	2.41121e-73	28
MYH15	0.668729	2.48516e-73	47
ZNF470	0.66866	2.60316e-73	32
SLC26A5	0.668616	2.68147e-73	27
USP6	0.668482	2.93334e-73	27
DSEL	0.668468	2.96219e-73	75
ZNF638	0.66844	3.01707e-73	33
ARAP2	0.668307	3.29922e-73	62
ZNF266	0.668262	3.40028e-73	21
OR10A6	0.668213	3.51459e-73	18
ZC3H12C	0.668114	3.75597e-73	27
FBXO32	0.66798	4.10815e-73	9
MXRA5	0.667906	4.31749e-73	97
ZNF559	0.667875	4.40728e-73	24
ZNF702P	0.667686	5.00136e-73	20
UVRAG	0.667559	5.44455e-73	14
SLC12A2	0.667514	5.60937e-73	35
TENM2	0.667403	6.04185e-73	84
SELP	0.667316	6.40669e-73	30
ZNF382	0.667309	6.43594e-73	30
ZNF333	0.667232	6.775e-73	16
EPS15	0.667174	7.04383e-73	21
MYH4	0.667162	7.09667e-73	38
ZNF573	0.6668	9.03545e-73	17
SGOL1	0.666697	9.68216e-73	20
GPR112	0.66664	1.00547e-72	80
KIAA1009	0.666537	1.07672e-72	42
RIF1	0.666078	1.46095e-72	64
NUP98	0.666075	1.46474e-72	35
TLR2	0.665932	1.61055e-72	23
PPP2R3C	0.665829	1.72437e-72	10
ZNF182	0.66565	1.94249e-72	11
SLC9A4	0.66559	2.02076e-72	22
MON2	0.665536	2.09386e-72	44
SIN3A	0.66525	2.53146e-72	47
PXDN	0.665151	2.7035e-72	85
ZNF91	0.665132	2.73808e-72	44
GTF3C3	0.664967	3.05353e-72	20
WDR66	0.664907	3.17676e-72	44
FAM184A	0.664904	3.18414e-72	44
GPR116	0.664899	3.19533e-72	34
DMBT1	0.664835	3.33228e-72	56
NOC3L	0.664738	3.5524e-72	25
CCDC148	0.66456	3.99651e-72	10
LAMB4	0.664332	4.64612e-72	47
GRIN3A	0.664266	4.85255e-72	34
ADAMTS9	0.663701	7.0445e-72	47
SLC37A2	0.663573	7.66595e-72	17
PRKDC	0.663505	8.01702e-72	113
ZNF733P	0.663364	8.79656e-72	28
POU1F1	0.663339	8.94172e-72	13
HDX	0.663217	9.6893e-72	32
ZNF518A	0.663167	1.00104e-71	62
ANO5	0.663107	1.04126e-71	36
SNX19	0.662984	1.12864e-71	22
LMNB1	0.662795	1.27844e-71	17
C6	0.662789	1.28301e-71	37
MTUS2	0.662758	1.30985e-71	82
TBC1D4	0.662692	1.36786e-71	40
MYO1H	0.662684	1.37496e-71	30
CFB	0.662383	1.67423e-71	28
CYP2C8	0.662368	1.69091e-71	17
GABRR1	0.662366	1.69306e-71	20
PRKG1	0.66235	1.71176e-71	21
BCLAF1	0.662316	1.75021e-71	52
YTHDC1	0.662302	1.76621e-71	35
SYT4	0.662258	1.81737e-71	21
MSH6	0.662202	1.88532e-71	38
RASGRP2	0.662167	1.92869e-71	22
WDHD1	0.661947	2.2274e-71	25
ZNF564	0.661929	2.2551e-71	18
SHOC2	0.661908	2.28512e-71	17
PIKFYVE	0.661804	2.44574e-71	53
TIGD4	0.661756	2.52443e-71	17
PREX2	0.661592	2.81059e-71	76
CNTLN	0.661506	2.97178e-71	48
NLRC4	0.66144	3.10346e-71	30
HEATR1	0.661429	3.12481e-71	49
SEMA3D	0.661394	3.19776e-71	45
ATP1A3	0.661319	3.35886e-71	29
CADM3	0.661256	3.49822e-71	28
ZNF804A	0.66119	3.65294e-71	57
ZNF583	0.661088	3.90373e-71	27
ZKSCAN7	0.661023	4.07237e-71	33
KMO	0.660943	4.29142e-71	22
KMT2A	0.66056	5.50826e-71	70
GREB1	0.660521	5.64782e-71	62
PPP1R9A	0.660494	5.74934e-71	38
TMEM138	0.660395	6.13298e-71	6
PLCH1	0.660209	6.92132e-71	44
FAM161A	0.660183	7.03933e-71	27
ZNF814	0.660177	7.06487e-71	27
ZFP30	0.660125	7.30536e-71	18
ZNF492	0.66001	7.87321e-71	33
RSF1	0.660008	7.88528e-71	35
KIF27	0.659928	8.30331e-71	18
MUC17	0.659855	8.70769e-71	90
MYO5B	0.659561	1.0537e-70	37
KANSL1L	0.659519	1.08313e-70	32
MED23	0.659493	1.10119e-70	31
COL28A1	0.659359	1.20089e-70	26
ZNF883	0.658799	1.72595e-70	13
RBM46	0.658753	1.77819e-70	25
SPATA31D5P	0.658637	1.916e-70	48
PDZD2	0.658608	1.95265e-70	84
ABCD2	0.658577	1.99135e-70	29
MAEL	0.658505	2.08699e-70	19
SUGP2	0.658406	2.22492e-70	24
TDRD1	0.658346	2.31187e-70	27
ZNF432	0.658282	2.40952e-70	23
PSME4	0.658241	2.47394e-70	38
ZNF454	0.658109	2.69344e-70	28
PLEKHG4B	0.658108	2.69616e-70	57
CLEC16A	0.658025	2.84368e-70	42
STEAP4	0.657906	3.07046e-70	23
GLB1L3	0.657692	3.52388e-70	21
IFT172	0.657599	3.74153e-70	38
ABCB4	0.657592	3.75784e-70	38
ADCY10	0.657409	4.22717e-70	38
CREBRF	0.657168	4.93712e-70	11
ZRANB3	0.657144	5.01336e-70	22
NCKAP5	0.657134	5.04615e-70	76
ZBBX	0.656817	6.18247e-70	36
RFX6	0.656686	6.72515e-70	35
SLC12A1	0.656643	6.91165e-70	41
ARNTL	0.656596	7.12286e-70	20
EZH2	0.656555	7.31394e-70	26
URB1	0.656441	7.86743e-70	42
PALB2	0.656415	8.0026e-70	23
PUS7L	0.656366	8.25724e-70	23
PXK	0.656313	8.54262e-70	10
TOP1	0.656304	8.59093e-70	24
AFG3L2	0.656249	8.89557e-70	15
SLC4A7	0.656245	8.91951e-70	30
UGGT2	0.655951	1.07635e-69	54
TIPARP	0.655847	1.1504e-69	12
TRIOBP	0.655797	1.18779e-69	55
GCNT4	0.655783	1.19875e-69	19
RNASE12	0.655762	1.2151e-69	4
ETV1	0.655334	1.59638e-69	24
STAG1	0.655317	1.61439e-69	42
HSPA4L	0.655184	1.75675e-69	22
PPFIA2	0.655166	1.77743e-69	50
SMC3	0.654778	2.2751e-69	24
THSD7B	0.654632	2.49751e-69	71
KAT2B	0.654546	2.63701e-69	27
SMG8	0.65433	3.02628e-69	20
ZNF665	0.654305	3.07344e-69	31
CCDC125	0.654136	3.42234e-69	16
ARHGAP18	0.654121	3.45504e-69	14
CDC123	0.654112	3.47441e-69	5
EP400	0.65408	3.54624e-69	92
PSPC1	0.654023	3.67546e-69	20
CRISPLD2	0.654022	3.67846e-69	11
FILIP1	0.65401	3.70702e-69	52
GPRASP2	0.653986	3.76358e-69	25
ICA1L	0.653941	3.87194e-69	12
CASP4	0.653872	4.04569e-69	12
AKAP12	0.653857	4.08432e-69	64
PTPRM	0.653751	4.36856e-69	64
LTN1	0.653743	4.39048e-69	30
CYFIP2	0.65374	4.40078e-69	34
NOS1	0.653694	4.53019e-69	74
KCNH8	0.653669	4.60221e-69	42
FMN1	0.653447	5.29754e-69	24
GABRA2	0.65344	5.32177e-69	22
ZNF346	0.653347	5.64394e-69	9
DENND4C	0.653284	5.87431e-69	29
ADAM21	0.653207	6.16592e-69	30
KAT6B	0.653206	6.16851e-69	35
SLIT2	0.653181	6.26762e-69	67
SEPT10	0.652833	7.81126e-69	9
RTL1	0.652618	8.94488e-69	61
ITIH5	0.652603	9.03239e-69	50
ZNF518B	0.652586	9.12926e-69	31
DOCK7	0.652562	9.26781e-69	43
LRRCC1	0.652481	9.75769e-69	30
SYDE2	0.652367	1.04816e-68	23
SPTAN1	0.652252	1.12707e-68	54
ZNF829	0.652219	1.15081e-68	21
ATP2B1	0.652198	1.16622e-68	29
GPR125	0.652167	1.18933e-68	28
MYO1B	0.651795	1.50288e-68	30
FAM160B1	0.651774	1.52297e-68	20
ZNF804B	0.651772	1.52457e-68	65
USP9Y	0.651694	1.60212e-68	21
SLC17A2	0.651681	1.61437e-68	16
EMR1	0.651608	1.6902e-68	37
TLK2	0.65158	1.72126e-68	17
IVNS1ABP	0.651537	1.76784e-68	17
SENP5	0.651527	1.77885e-68	22
FSTL5	0.651467	1.84692e-68	49
ACRBP	0.651354	1.98398e-68	23
NRP2	0.651232	2.14129e-68	31
SIGLEC11	0.651047	2.4058e-68	21
GPR158	0.650981	2.50681e-68	54
CTNND2	0.650777	2.84895e-68	60
NEDD4	0.650749	2.89919e-68	41
WDFY3	0.650745	2.90708e-68	70
TDRD6	0.65065	3.08514e-68	44
MYT1L	0.650402	3.60312e-68	50
ZNF318	0.65032	3.79403e-68	41
RXFP1	0.650296	3.8503e-68	18
SMARCAD1	0.650247	3.97136e-68	33
SERPINA12	0.650243	3.97934e-68	16
SVIL	0.650232	4.00724e-68	77
CADPS	0.650156	4.20174e-68	54
TIGD7	0.650058	4.4692e-68	21
OLFML2B	0.649587	5.99778e-68	31
ZCCHC6	0.649533	6.20461e-68	26
TOP2B	0.649499	6.33563e-68	36
ATP1A2	0.649489	6.37363e-68	35
PNPLA8	0.649407	6.70906e-68	25
SCN8A	0.649398	6.74701e-68	52
ZFPM2	0.649367	6.87946e-68	50
BAGE2	0.649316	7.101e-68	57
SAMD4A	0.649305	7.15031e-68	23
LGI2	0.649163	7.81325e-68	14
ZNF727	0.649042	8.42196e-68	20
REV1	0.648958	8.87792e-68	32
CAPSL	0.6488	9.79518e-68	11
ATP13A5	0.648796	9.81872e-68	45
SLC8A1	0.64875	1.01001e-67	42
TMEM260	0.648698	1.0436e-67	17
ABCC4	0.648641	1.08087e-67	30
ABCC12	0.648516	1.1687e-67	44
SIX4	0.648479	1.19603e-67	28
RAPGEF4	0.648384	1.26812e-67	33
MSTN	0.648326	1.31505e-67	10
RGL1	0.64829	1.34457e-67	19
ZNF271	0.648272	1.36013e-67	39
FAM13A	0.648218	1.40651e-67	26
RBBP6	0.648163	1.45497e-67	32
KIF16B	0.648098	1.51515e-67	43
ETAA1	0.648052	1.55892e-67	25
MAPK10	0.647839	1.7794e-67	20
ZC3H13	0.647649	2.00116e-67	56
EGFLAM	0.647637	2.01613e-67	45
PRKG2	0.647637	2.01635e-67	21
TMPRSS11D	0.647626	2.02952e-67	22
ARHGEF26	0.647554	2.12295e-67	37
CD200R1	0.647252	2.55823e-67	19
CD163L1	0.647227	2.59802e-67	41
ZNF132	0.647184	2.66936e-67	24
FHOD3	0.64714	2.74171e-67	59
ENTHD1	0.647042	2.91328e-67	19
HTT	0.646911	3.16015e-67	67
EIF3A	0.646908	3.16534e-67	39
ST8SIA6	0.646864	3.2527e-67	21
NUP214	0.64683	3.3223e-67	33
HIPK3	0.646498	4.07651e-67	21
DENND2C	0.64639	4.35707e-67	41
CMTR1	0.646336	4.50566e-67	28
NAA35	0.64617	4.99136e-67	16
CUZD1	0.64616	5.0208e-67	22
TLR3	0.646108	5.18408e-67	23
ARMC2	0.64605	5.37526e-67	21
FAM178A	0.64602	5.47495e-67	23
C11orf40	0.645882	5.95738e-67	7
CR1	0.645829	6.15574e-67	58
DDX10	0.645666	6.80435e-67	17
RP1L1	0.645527	7.41132e-67	73
ANKRD35	0.645509	7.49783e-67	26
OR51S1	0.645465	7.69987e-67	19
HDAC9	0.645336	8.33833e-67	62
FZD3	0.645332	8.35841e-67	19
PIK3CG	0.645308	8.48106e-67	57
JMJD1C	0.64521	9.00552e-67	40
IL1RL2	0.64509	9.69816e-67	21
THBS2	0.645064	9.8543e-67	68
OR4M2	0.644921	1.07553e-66	25
KCNMA1	0.644825	1.14063e-66	41
IL13RA2	0.644753	1.19212e-66	20
IL5RA	0.644674	1.25101e-66	20
RALB	0.64466	1.26183e-66	9
FAM65B	0.644645	1.27376e-66	29
C3	0.644382	1.49624e-66	54
ZNF284	0.644365	1.51155e-66	17
ANKRD36	0.644253	1.61913e-66	25
UGGT1	0.644218	1.65421e-66	29
FYB	0.644161	1.71284e-66	35
MPDZ	0.644114	1.7627e-66	56
OR2L13	0.644011	1.87678e-66	27
DNAJC28	0.643996	1.89507e-66	18
CNTNAP2	0.643889	2.02298e-66	81
ITGAD	0.643641	2.35391e-66	40
PIWIL2	0.643589	2.42895e-66	23
MECOM	0.643531	2.51684e-66	34
ZNF326	0.64345	2.64491e-66	23
GON4L	0.643396	2.73272e-66	38
DSG3	0.643285	2.92382e-66	31
TENM4	0.643145	3.18487e-66	95
GRIN2B	0.64309	3.29323e-66	39
CRB1	0.642808	3.91026e-66	60
ANXA6	0.6428	3.92867e-66	23
ANKRD13A	0.64276	4.02429e-66	17
THOC1	0.642519	4.66085e-66	21
DRD3	0.642513	4.6775e-66	11
NOM1	0.642493	4.736e-66	27
MIS18BP1	0.64246	4.83144e-66	24
DYSF	0.642334	5.21385e-66	88
PPP1R21	0.642282	5.38151e-66	15
DNMT3B	0.642229	5.55916e-66	37
ANAPC4	0.642085	6.06659e-66	14
ZFP3	0.641818	7.13375e-66	19
ALG8	0.641796	7.22875e-66	20
ACSM4	0.641789	7.25973e-66	24
AKAP3	0.641744	7.46128e-66	23
MYOT	0.641721	7.566e-66	19
SCG3	0.641668	7.81018e-66	16
MYO16	0.641591	8.18288e-66	72
CLTCL1	0.641586	8.21143e-66	31
MADD	0.641563	8.32246e-66	44
TAF3	0.641555	8.36236e-66	25
CCDC110	0.641463	8.84481e-66	32
CDC27	0.641268	9.95364e-66	17
OGDHL	0.641213	1.02854e-65	32
BIVM-ERCC5	0.641189	1.04401e-65	46
PTPRQ	0.641174	1.05342e-65	57
TSR1	0.641107	1.09723e-65	14
LRRC31	0.641025	1.15244e-65	22
ZNF844	0.640922	1.22686e-65	15
PIWIL1	0.64091	1.23563e-65	42
RAD9B	0.640894	1.24774e-65	9
DIS3	0.640668	1.42988e-65	27
ESCO1	0.640547	1.538e-65	27
SCN5A	0.640463	1.61822e-65	94
SERPINB13	0.640435	1.64605e-65	13
KLHL23	0.640407	1.67384e-65	23
TLR5	0.640394	1.68729e-65	22
ECT2L	0.64039	1.69077e-65	27
EML6	0.640315	1.7698e-65	56
NPFFR2	0.64027	1.8175e-65	31
ELTD1	0.640237	1.85411e-65	28
EPB41L4A	0.640142	1.96332e-65	32
KCNH6	0.640095	2.02067e-65	27
VPRBP	0.639929	2.23306e-65	24
UBE4A	0.639847	2.34597e-65	18
DOCK4	0.639722	2.52807e-65	60
NRK	0.639638	2.65887e-65	48
NLRP9	0.639501	2.88856e-65	38
PHLDB2	0.639459	2.96146e-65	31
CHI3L2	0.639235	3.38871e-65	18
ZNF880	0.639211	3.43746e-65	29
PRR14L	0.639133	3.60215e-65	34
NLRP13	0.6391	3.67407e-65	37
CCDC88A	0.639078	3.7232e-65	43
PPP1R7	0.639063	3.75629e-65	11
PCDHGA2	0.639048	3.79158e-65	49
HECW1	0.638952	4.01609e-65	100
GNAT3	0.638852	4.26277e-65	9
PTPN4	0.638835	4.30702e-65	27
RPS6KA5	0.638711	4.63963e-65	23
TRPM8	0.638588	4.99341e-65	46
PLCZ1	0.638587	4.99667e-65	23
KPRP	0.638551	5.10614e-65	31
DENND2A	0.63844	5.45622e-65	18
KEL	0.638425	5.50634e-65	27
USP33	0.638406	5.56773e-65	21
DGKK	0.638315	5.88062e-65	31
SCAPER	0.638301	5.93002e-65	40
ITGA2	0.638247	6.12592e-65	28
TRIM37	0.638237	6.16125e-65	30
ATAD5	0.638092	6.71841e-65	48
CCNE2	0.638058	6.8597e-65	10
WWC2	0.638051	6.88845e-65	28
KIAA1586	0.638031	6.96932e-65	20
ZNF845	0.638004	7.0829e-65	33
ITK	0.637923	7.43459e-65	27
IRS4	0.637873	7.65988e-65	48
SPHKAP	0.637801	7.99642e-65	62
ZNF841	0.637782	8.08638e-65	35
RFTN2	0.637727	8.35786e-65	16
ADAM7	0.637395	1.01896e-64	39
PTCD3	0.637309	1.0725e-64	10
SLC6A5	0.63723	1.12417e-64	35
SLC10A5	0.637224	1.12825e-64	13
KRT5	0.637203	1.14218e-64	21
SLC27A6	0.636984	1.30155e-64	34
SLFN12L	0.636933	1.34143e-64	28
KCNH7	0.636929	1.3453e-64	46
NCOA3	0.636698	1.54277e-64	27
ZNHIT6	0.636461	1.77614e-64	17
BRINP3	0.636389	1.8546e-64	49
CCDC108	0.636339	1.91035e-64	55
BRWD1	0.636279	1.97901e-64	37
NR1D2	0.636274	1.98512e-64	17
ALB	0.636119	2.17681e-64	21
ACAN	0.635923	2.44556e-64	72
CDH12	0.635784	2.65535e-64	43
ATAD2	0.635777	2.6668e-64	30
FBXO45	0.635734	2.73434e-64	3
IGHV3-43	0.635734	2.73434e-64	3
KALRN	0.6356	2.96052e-64	63
FUT9	0.635527	3.09248e-64	24
EEA1	0.635486	3.16763e-64	29
GPRC6A	0.63544	3.2543e-64	15
MAP10	0.635383	3.36711e-64	30
ITIH2	0.635249	3.64517e-64	46
PKN2	0.63524	3.66419e-64	26
MAPT	0.635019	4.17526e-64	30
RTTN	0.635012	4.19228e-64	35
ADCY8	0.634912	4.44908e-64	65
SETD9	0.634804	4.74026e-64	6
SFMBT1	0.634787	4.78982e-64	19
TKTL1	0.634672	5.12659e-64	10
C1orf141	0.634558	5.4833e-64	14
CTNNAL1	0.634449	5.84511e-64	17
WDR96	0.634268	6.50494e-64	38
USHBP1	0.634114	7.12417e-64	27
ZNF43	0.634047	7.40804e-64	32
ZNF283	0.634028	7.49333e-64	23
NUP210L	0.633999	7.62218e-64	45
PAPOLG	0.633981	7.70323e-64	23
ISPD	0.63396	7.79952e-64	14
KDM5A	0.633957	7.81469e-64	36
CPD	0.63375	8.82375e-64	27
COL11A1	0.633691	9.13634e-64	80
ARFGEF2	0.633589	9.70008e-64	38
ZNF85	0.633574	9.7874e-64	23
TAF2	0.633511	1.0155e-63	26
TULP4	0.633505	1.0192e-63	55
ACTR3	0.633435	1.06219e-63	10
MS4A14	0.633391	1.08962e-63	20
GRID2	0.633278	1.16507e-63	38
ZNF568	0.633224	1.20237e-63	37
UPF2	0.633213	1.21009e-63	28
SRRM1	0.633186	1.22917e-63	31
LRRC6	0.633152	1.25391e-63	10
AGTPBP1	0.633097	1.29505e-63	30
IGKV3D-20	0.633016	1.35819e-63	8
CLCN1	0.633008	1.36502e-63	27
CCDC65	0.633001	1.37049e-63	8
PKD2L1	0.632957	1.40633e-63	21
SOX7	0.632933	1.42592e-63	22
COX18	0.632875	1.47584e-63	12
NES	0.632776	1.56402e-63	44
ANO3	0.632769	1.57029e-63	32
COL5A1	0.632708	1.62744e-63	96
C1orf101	0.632689	1.6457e-63	32
TMPO	0.632586	1.74822e-63	28
ZZEF1	0.632486	1.8528e-63	47
APPL1	0.63244	1.90369e-63	22
DNM3	0.632386	1.96542e-63	43
F8	0.63232	2.04264e-63	71
MTF2	0.632287	2.08247e-63	19
RALGAPA1	0.632159	2.24449e-63	35
OR7D2	0.632132	2.27933e-63	16
HSP90B1	0.632116	2.30182e-63	23
ENPP1	0.632047	2.3961e-63	23
DIP2B	0.631843	2.69928e-63	39
MYBPC1	0.631835	2.71183e-63	30
SECISBP2L	0.631755	2.84131e-63	21
ANKRD20A8P	0.631642	3.03653e-63	17
LY75-CD302	0.631519	3.2612e-63	30
TNR	0.631427	3.44083e-63	79
XRN1	0.631358	3.58329e-63	35
ZNF286B	0.631335	3.63115e-63	23
KIF2B	0.631328	3.64572e-63	44
GBP3	0.631228	3.86602e-63	11
ZNF37A	0.631111	4.13648e-63	21
NTRK3	0.631028	4.34372e-63	37
OR4D10	0.630992	4.43516e-63	14
TRPC1	0.630989	4.44241e-63	23
ZNF624	0.630947	4.55283e-63	16
TRDN	0.63087	4.76024e-63	32
LMOD3	0.630815	4.91669e-63	20
TRIM69	0.630814	4.91807e-63	15
HERC6	0.630791	4.98381e-63	28
MARK3	0.630733	5.15694e-63	20
ANK1	0.630704	5.24297e-63	68
ARFGAP3	0.630699	5.25996e-63	11
DOCK5	0.63052	5.83715e-63	59
FAM227B	0.630508	5.87719e-63	21
KIAA1524	0.630482	5.96791e-63	16
ARHGAP12	0.630473	5.99775e-63	22
STAG3	0.630402	6.24983e-63	32
ZNF221	0.6304	6.25758e-63	18
MROH2B	0.630362	6.39611e-63	41
NOTCH2	0.630345	6.46178e-63	40
LINC00283	0.630231	6.90522e-63	13
KIAA1549	0.630131	7.31644e-63	59
BSN	0.630128	7.33008e-63	97
BTRC	0.630127	7.33332e-63	13
WRN	0.630102	7.44048e-63	26
ATG2B	0.630071	7.57348e-63	47
CDC42BPA	0.630035	7.73506e-63	42
LRRC40	0.630035	7.73542e-63	16
GMFB	0.630034	7.74196e-63	3
METTL25	0.630016	7.82275e-63	17
WDR7	0.629961	8.07621e-63	42
CYP2R1	0.629957	8.09436e-63	10
SLC26A4	0.629924	8.25005e-63	26
NLRP2	0.6299	8.36814e-63	48
IFI44	0.629683	9.48531e-63	13
RFESD	0.629682	9.49357e-63	4
OTUD3	0.629444	1.0898e-62	9
CCDC170	0.629434	1.09579e-62	34
RSBN1L	0.629395	1.12104e-62	16
BLZF1	0.62926	1.21248e-62	12
ELL2	0.629245	1.22298e-62	17
ZNF782	0.629219	1.24107e-62	23
OR8J1	0.628923	1.47272e-62	17
NEXN	0.628862	1.52608e-62	31
ITGA1	0.628816	1.56679e-62	26
NUP133	0.628691	1.68387e-62	24
COCH	0.628691	1.68409e-62	7
NR3C2	0.62848	1.90285e-62	26
ZNF99	0.62846	1.92495e-62	40
MYO6	0.628392	2.00154e-62	32
SEMA3E	0.628319	2.08701e-62	30
ZNF112	0.628256	2.16437e-62	20
CPB2	0.628221	2.20875e-62	12
GABRA4	0.628165	2.28153e-62	22
COL15A1	0.628089	2.38406e-62	45
SLC25A24	0.628052	2.43434e-62	12
TLL1	0.627898	2.66038e-62	47
KCNA10	0.62788	2.68856e-62	26
KIAA1429	0.627704	2.97525e-62	35
OR6C6	0.627619	3.12467e-62	12
CHGB	0.627596	3.16627e-62	23
SNX13	0.627182	4.0169e-62	38
TDRD7	0.627157	4.07396e-62	19
ATP13A4	0.627119	4.16478e-62	19
ZNF281	0.62695	4.58742e-62	24
CNGB3	0.626936	4.62566e-62	34
TENM1	0.626902	4.71648e-62	97
CABIN1	0.626881	4.77417e-62	49
PHF20L1	0.626833	4.90682e-62	30
FLT1	0.626824	4.93361e-62	36
EPRS	0.626814	4.96209e-62	31
CCDC147	0.626689	5.32881e-62	27
TTC30B	0.626557	5.74987e-62	18
CPM	0.626528	5.84561e-62	7
PLOD2	0.626511	5.90276e-62	16
PCDHB2	0.62648	6.00768e-62	60
CATSPER1	0.626367	6.41109e-62	25
FHDC1	0.626346	6.48784e-62	30
GSDMC	0.626202	7.0442e-62	18
SULT6B1	0.626135	7.32067e-62	10
ADAM28	0.626047	7.6967e-62	21
PRKCG	0.626035	7.75101e-62	39
FAM114A1	0.625983	7.98611e-62	19
GLDC	0.625811	8.80792e-62	29
PCDHAC1	0.625806	8.83532e-62	42
PARD3	0.625739	9.17747e-62	28
PTGS2	0.625686	9.46046e-62	20
HERC5	0.625549	1.02305e-61	29
MRPL1	0.625269	1.20068e-61	11
INADL	0.625246	1.2165e-61	40
NIN	0.625246	1.21664e-61	51
ERBB4	0.625243	1.21807e-61	76
GALNT5	0.62503	1.37544e-61	29
URB2	0.625028	1.37741e-61	32
GP2	0.625011	1.39071e-61	26
STAT4	0.624864	1.51223e-61	17
MEIS2	0.624853	1.52148e-61	22
PIK3R1	0.624819	1.55155e-61	42
CACNA1B	0.624759	1.60508e-61	80
KBTBD8	0.624668	1.69075e-61	15
LPA	0.624647	1.71081e-61	57
SBF2	0.624557	1.80103e-61	27
HKDC1	0.624477	1.88466e-61	30
EPHA7	0.624467	1.89515e-61	41
EIF5B	0.624392	1.97756e-61	28
LAMA3	0.624356	2.01849e-61	69
EDEM3	0.624161	2.25496e-61	27
DMP1	0.62411	2.32117e-61	18
EMILIN2	0.624072	2.37221e-61	20
KLHL9	0.62397	2.51401e-61	20
NME7	0.62394	2.55681e-61	8
TRRAP	0.623795	2.77588e-61	102
ADAMTS3	0.623708	2.91662e-61	45
PIK3C3	0.623675	2.97273e-61	20
C3orf33	0.623584	3.12841e-61	8
SLC26A7	0.623468	3.34152e-61	34
PRKD1	0.623431	3.4133e-61	44
MYH10	0.623408	3.45721e-61	41
GIPC2	0.623378	3.51602e-61	9
ALDH1L2	0.623294	3.6876e-61	27
MED13L	0.623294	3.68897e-61	36
FN1	0.62309	4.13885e-61	82
SCAF11	0.622932	4.52534e-61	45
DISP1	0.622858	4.72068e-61	51
CDH9	0.622718	5.10831e-61	76
IL2RA	0.622714	5.1197e-61	11
PCDH11Y	0.62261	5.42919e-61	31
RTN3	0.622592	5.48455e-61	13
TTC23L	0.622538	5.65487e-61	17
GALNTL5	0.622527	5.69189e-61	22
PRDM9	0.622502	5.77011e-61	66
SIPA1L1	0.622468	5.8842e-61	56
SPAG5	0.62231	6.43191e-61	21
SPDL1	0.622274	6.56402e-61	17
MDH1B	0.622249	6.65714e-61	19
SLC22A15	0.622222	6.7588e-61	15
RAB3GAP1	0.622208	6.81273e-61	15
GRM5	0.622173	6.9504e-61	55
CD4	0.622134	7.103e-61	13
RASGRF2	0.621943	7.91183e-61	39
MYO10	0.621883	8.18381e-61	55
CHD8	0.621734	8.90041e-61	60
DHTKD1	0.621656	9.29811e-61	24
NUF2	0.621493	1.01939e-60	20
RGPD8	0.62124	1.17509e-60	17
FMO4	0.621139	1.24352e-60	22
CYLD	0.620886	1.43353e-60	28
SSFA2	0.620871	1.44597e-60	26
C12orf56	0.6208	1.50407e-60	11
C16orf87	0.620694	1.59705e-60	6
CORO2A	0.620632	1.65297e-60	9
DCTN1	0.620581	1.70082e-60	31
ZFP2	0.620407	1.87568e-60	18
SERPINB4	0.620359	1.9262e-60	8
SYCP2	0.620358	1.92716e-60	46
RBL1	0.620281	2.01271e-60	24
GABRB1	0.620262	2.03449e-60	19
FBXL13	0.620217	2.08569e-60	22
TAF1	0.620195	2.11237e-60	31
CCDC173	0.620096	2.23173e-60	17
STX3	0.620055	2.28438e-60	11
PCMTD1	0.620029	2.31739e-60	12
GTF2IRD2P1	0.619969	2.39704e-60	22
DSPP	0.619957	2.41288e-60	42
BTK	0.619956	2.41374e-60	17
HCFC2	0.619872	2.53028e-60	21
TPP2	0.619804	2.6286e-60	36
LMBRD2	0.619756	2.70001e-60	23
UBR3	0.619732	2.73659e-60	45
ZNF585A	0.619675	2.82481e-60	29
UBR1	0.619631	2.89493e-60	22
ZNF627	0.619497	3.12105e-60	13
ATXN2	0.619455	3.19461e-60	25
SAGE1	0.619454	3.19624e-60	41
UGT2B15	0.619429	3.2402e-60	21
ADAM2	0.619358	3.37177e-60	26
ANO10	0.619355	3.37813e-60	14
TTC37	0.619319	3.44703e-60	31
SLC39A10	0.61919	3.70363e-60	22
STXBP5	0.619132	3.82634e-60	21
SLC26A3	0.619084	3.92869e-60	26
PCDHGB3	0.619084	3.92881e-60	47
SULF1	0.619031	4.04643e-60	40
ZFP57	0.61903	4.04861e-60	15
PIK3C2G	0.618999	4.11897e-60	39
GRIK2	0.618923	4.29808e-60	60
TGS1	0.618894	4.36758e-60	13
CCDC7	0.618858	4.45596e-60	16
DENND5B	0.61878	4.65347e-60	32
A2M	0.61874	4.75939e-60	53
ZFYVE16	0.61868	4.92019e-60	28
PCDHGB6	0.618528	5.35595e-60	43
TAF1L	0.618511	5.40573e-60	74
ZNF443	0.618425	5.6722e-60	28
OR5H2	0.618316	6.0267e-60	16
RGS5	0.618301	6.07704e-60	5
AP1G1	0.618298	6.08704e-60	19
ZDHHC23	0.61825	6.25034e-60	11
PAK7	0.61807	6.90865e-60	30
GAN	0.617745	8.27482e-60	23
KCNK2	0.617703	8.47367e-60	21
PAN3	0.617576	9.08882e-60	20
CTAGE6	0.617565	9.14549e-60	15
SLC4A5	0.617251	1.08854e-59	33
CDH18	0.6172	1.11974e-59	50
SOS2	0.617128	1.1652e-59	21
KIT	0.617095	1.18674e-59	46
FASTKD1	0.617076	1.19909e-59	25
PLA2G7	0.616922	1.30622e-59	12
ZNF354C	0.616909	1.31568e-59	30
MYO1A	0.616866	1.3472e-59	25
TECTA	0.616808	1.39061e-59	100
ZNF655	0.616664	1.5063e-59	7
GRAP2	0.616524	1.6276e-59	10
SPINK5	0.616491	1.65749e-59	32
CWC22	0.616393	1.74996e-59	27
MSH4	0.616104	2.05244e-59	29
TEX9	0.616081	2.07798e-59	12
HECTD1	0.616022	2.14743e-59	42
WISP3	0.615998	2.17571e-59	8
RASSF2	0.61592	2.27129e-59	18
TEX10	0.615656	2.62789e-59	29
HECW2	0.615628	2.66799e-59	51
LINC00471	0.615611	2.69241e-59	4
DNAJB9	0.615591	2.72248e-59	8
CC2D2A	0.615585	2.73175e-59	37
BMP2K	0.61555	2.78558e-59	21
TTF2	0.615392	3.03905e-59	25
PLA2R1	0.615378	3.06117e-59	35
OR9G4	0.615323	3.15611e-59	13
ZNF320	0.61522	3.33937e-59	21
PDE6C	0.615174	3.42609e-59	22
AGBL1	0.615081	3.60549e-59	34
C5orf54	0.615018	3.73117e-59	15
CEP95	0.61498	3.81179e-59	21
PLK2	0.614888	4.00773e-59	16
FAM154B	0.614855	4.08177e-59	15
NOP14	0.614839	4.1179e-59	20
CLASP1	0.614796	4.21683e-59	43
RAB11FIP2	0.614788	4.23435e-59	14
SH3PXD2B	0.614773	4.2703e-59	28
AFF3	0.614771	4.27344e-59	49
SLCO4C1	0.61477	4.27623e-59	25
ZNF441	0.61469	4.46833e-59	16
ADAMTS1	0.614674	4.5075e-59	35
NFKB1	0.614487	4.99419e-59	20
TTC6	0.614451	5.09446e-59	13
RASSF9	0.614218	5.7903e-59	16
PPIL6	0.614161	5.97268e-59	9
CYP3A43	0.614008	6.49521e-59	12
FAM13B	0.613868	7.0121e-59	13
TAAR9	0.613839	7.12504e-59	20
NPY5R	0.613782	7.34985e-59	16
TBC1D8B	0.613775	7.37897e-59	25
CCDC129	0.613737	7.53302e-59	28
ZNF107	0.613659	7.86173e-59	22
UHRF1BP1	0.613618	8.0388e-59	28
FLNB	0.613584	8.19353e-59	61
SUPT16H	0.613385	9.13132e-59	29
ZCCHC11	0.613316	9.48101e-59	43
MCMDC2	0.613235	9.9102e-59	16
N4BP2L2	0.61301	1.12067e-58	26
RASGRP3	0.612943	1.1627e-58	30
NEFH	0.612809	1.25097e-58	14
FAM135A	0.612726	1.30877e-58	26
TAAR1	0.612675	1.34575e-58	9
PCDP1	0.612498	1.48205e-58	19
CCDC14	0.612407	1.55655e-58	19
OVCH1	0.612298	1.6525e-58	36
PHTF1	0.612198	1.7448e-58	23
PKD1L2	0.612172	1.76913e-58	56
PCDHB5	0.612157	1.78396e-58	50
SLFN13	0.612103	1.83681e-58	35
GIT2	0.612064	1.87633e-58	19
ALS2	0.611972	1.97293e-58	45
SLC12A5	0.611873	2.08125e-58	38
DHFRL1	0.611873	2.08229e-58	9
TNC	0.611824	2.13738e-58	93
ZNF101	0.611674	2.31882e-58	16
TRIM23	0.611656	2.34272e-58	15
SGSM1	0.611647	2.35348e-58	33
AHI1	0.611526	2.51328e-58	18
KANSL1	0.611478	2.58044e-58	55
ST8SIA4	0.61146	2.60456e-58	29
JRKL	0.611411	2.67588e-58	18
APLF	0.611281	2.87043e-58	12
R3HCC1L	0.611249	2.92174e-58	19
LRRIQ3	0.611239	2.93763e-58	42
ZNF512	0.61118	3.03221e-58	9
HEATR3	0.611127	3.12159e-58	16
KIF15	0.611087	3.18983e-58	21
POLK	0.611059	3.23852e-58	18
CCR2	0.611045	3.26285e-58	15
RANBP6	0.611017	3.31167e-58	30
NMD3	0.610972	3.39356e-58	13
USP24	0.610908	3.51465e-58	43
ATP8B4	0.610857	3.61199e-58	39
PTPRO	0.610818	3.69006e-58	23
ZFP69B	0.610766	3.7945e-58	11
CEP350	0.610733	3.86303e-58	55
GJA10	0.610637	4.06872e-58	20
UNC80	0.610615	4.11868e-58	126
DCDC2	0.610558	4.24763e-58	13
MUM1L1	0.610448	4.50633e-58	25
TDRD5	0.610445	4.51415e-58	33
LAMA4	0.610351	4.75095e-58	66
ACCSL	0.610292	4.90332e-58	11
ROR1	0.610287	4.91779e-58	30
SLC46A3	0.610254	5.00594e-58	19
MYCBPAP	0.610214	5.11356e-58	31
MTERF	0.610197	5.16168e-58	15
PDS5A	0.610171	5.23493e-58	29
NOL4	0.610088	5.47613e-58	34
PSG9	0.610078	5.50548e-58	17
CR2	0.609993	5.76313e-58	33
C8orf34	0.609968	5.84084e-58	26
CCDC96	0.609854	6.21142e-58	15
WAPAL	0.609851	6.22206e-58	22
PHKA1	0.609842	6.25329e-58	17
DACT1	0.609822	6.31914e-58	27
ZNF440	0.6098	6.39402e-58	22
KIF18A	0.609765	6.517e-58	24
LRRFIP1	0.609763	6.5231e-58	19
CEP104	0.609704	6.73488e-58	24
BRINP2	0.609685	6.80493e-58	37
HIVEP2	0.609682	6.81666e-58	56
DPYS	0.609637	6.98329e-58	19
PAPD4	0.609529	7.40388e-58	18
TET1	0.609412	7.88547e-58	55
USO1	0.609371	8.06152e-58	18
SMC1B	0.609361	8.10492e-58	33
TRPC3	0.609351	8.14475e-58	45
PPP1R3C	0.609345	8.17337e-58	11
TUBE1	0.609289	8.42226e-58	16
PIK3R6	0.609277	8.47766e-58	32
ARNTL2	0.609214	8.77051e-58	23
KIAA1033	0.609183	8.91929e-58	23
FCHSD2	0.609153	9.06437e-58	17
TRNT1	0.609126	9.19574e-58	10
SGPP2	0.609103	9.30869e-58	9
TSHZ1	0.608994	9.87292e-58	35
CSDE1	0.608945	1.01382e-57	25
SLC13A1	0.60889	1.04398e-57	21
TJP1	0.608873	1.05371e-57	41
FRMD3	0.608865	1.05824e-57	19
ITGB3	0.608805	1.09287e-57	30
CD180	0.6088	1.09592e-57	26
ZNF530	0.60877	1.11376e-57	26
NBAS	0.608764	1.11734e-57	59
CWF19L2	0.60876	1.11983e-57	32
ANLN	0.60871	1.1501e-57	19
HERC4	0.608384	1.37001e-57	17
ZNF716	0.608358	1.38964e-57	28
ZNF407	0.608309	1.42646e-57	52
INTS8	0.608302	1.43215e-57	23
WNK3	0.608155	1.54946e-57	49
TNS1	0.607993	1.69016e-57	71
MYH3	0.607984	1.69805e-57	57
ALDH1A2	0.607967	1.71392e-57	23
MOV10L1	0.607904	1.77233e-57	50
MAP2K6	0.60778	1.89419e-57	11
SYNM	0.607778	1.89608e-57	31
GABBR2	0.607735	1.94088e-57	41
PARPBP	0.607543	2.1506e-57	17
IREB2	0.60748	2.22418e-57	16
ATP6V0A4	0.60748	2.22451e-57	32
PEMT	0.607349	2.38513e-57	6
COL5A3	0.607314	2.43016e-57	42
DNMT1	0.607299	2.44973e-57	43
FAP	0.60726	2.50255e-57	22
SLC22A25	0.607157	2.64343e-57	13
ZYG11A	0.606917	3.00479e-57	27
LAMC1	0.606829	3.14937e-57	28
C14orf37	0.606731	3.31941e-57	22
LOXHD1	0.606714	3.34837e-57	80
HSD3B1	0.606713	3.35066e-57	16
DICER1	0.606668	3.43207e-57	45
RNF150	0.606664	3.43948e-57	25
AHCYL2	0.606631	3.50059e-57	14
NME8	0.606617	3.52663e-57	26
EBLN2	0.606614	3.53155e-57	10
TMEFF1	0.606607	3.54515e-57	17
SPAM1	0.606415	3.92721e-57	16
CAPN2	0.606291	4.19618e-57	20
ABCG2	0.606151	4.52071e-57	27
DYRK1A	0.606124	4.5872e-57	18
CPNE8	0.606079	4.6981e-57	23
PHEX	0.606058	4.7504e-57	26
PRPF4B	0.606003	4.89048e-57	22
CATSPER2	0.605941	5.05539e-57	13
SFI1	0.605709	5.72055e-57	24
ABCB6	0.605658	5.87554e-57	19
TMF1	0.605656	5.88163e-57	30
MIA2	0.605647	5.91146e-57	21
ZFYVE26	0.605607	6.03953e-57	43
PON1	0.605587	6.10321e-57	15
ENPP3	0.605577	6.1345e-57	19
BMS1	0.605557	6.20147e-57	28
IL26	0.605378	6.81818e-57	10
CACNA1D	0.605369	6.85245e-57	59
IL2	0.605349	6.92689e-57	6
ZNF529	0.605341	6.95352e-57	18
ACAP1	0.605265	7.24111e-57	27
MYNN	0.605232	7.36877e-57	20
EP300	0.605143	7.72397e-57	47
MYBPC2	0.605127	7.79326e-57	36
AKAP13	0.604991	8.37573e-57	50
REPS1	0.604986	8.39816e-57	21
ZNF347	0.604964	8.49556e-57	28
RGPD1	0.604886	8.85443e-57	10
KIAA1549L	0.604735	9.5919e-57	54
ZNF600	0.60468	9.87744e-57	23
DENND4A	0.604664	9.96128e-57	34
AARS	0.604634	1.01161e-56	20
ZNF680	0.604556	1.05468e-56	14
ZNF148	0.604549	1.05853e-56	22
SLC3A1	0.604494	1.08995e-56	18
DDX20	0.604491	1.09146e-56	12
SDE2	0.604407	1.14123e-56	5
ADAMTS19	0.604311	1.20042e-56	39
LCA5L	0.604262	1.2318e-56	15
COL27A1	0.604249	1.24023e-56	79
THEMIS	0.60423	1.25337e-56	35
NFIA	0.604193	1.2779e-56	21
SFPQ	0.604157	1.30255e-56	17
TDRD3	0.604143	1.31186e-56	26
BANK1	0.604092	1.34796e-56	28
PLA2G4C	0.603969	1.43866e-56	26
C1orf87	0.603968	1.43954e-56	15
EXOC4	0.603761	1.60526e-56	31
CD22	0.603678	1.67718e-56	34
USP53	0.603582	1.76488e-56	21
CD86	0.603579	1.76774e-56	10
PRRC2C	0.603453	1.88906e-56	55
ZNF594	0.603367	1.97595e-56	26
PBRM1	0.60326	2.0906e-56	36
TCERG1	0.60325	2.10273e-56	44
PRDM10	0.603158	2.20629e-56	40
PCDHGC4	0.603149	2.21672e-56	26
ZNF610	0.603096	2.27984e-56	26
C2CD5	0.603061	2.32271e-56	27
GIMAP7	0.603032	2.35756e-56	23
LRRD1	0.602971	2.43544e-56	28
MMP2	0.60283	2.6225e-56	26
ZSCAN30	0.602791	2.67747e-56	8
SLC4A10	0.60274	2.74969e-56	28
UBE3C	0.602685	2.83047e-56	30
ZNF823	0.602663	2.86352e-56	14
PLA2G4A	0.602654	2.87752e-56	27
ZNF582	0.602548	3.04155e-56	11
MYH7B	0.602541	3.0534e-56	52
PLEK	0.602507	3.10883e-56	16
PCDHB1	0.602411	3.26975e-56	37
EMR3	0.602398	3.29157e-56	20
TOPAZ1	0.602288	3.4871e-56	31
PAPPA2	0.602203	3.64715e-56	80
SMG6	0.602143	3.76245e-56	25
PCDH9	0.601698	4.75376e-56	81
PLRG1	0.601674	4.8135e-56	11
ACAP2	0.601659	4.8503e-56	15
RAB3C	0.601635	4.91166e-56	17
TAS2R39	0.601592	5.02529e-56	13
KLHL6	0.601456	5.395e-56	25
ZNF606	0.601453	5.40437e-56	16
SLCO1B1	0.601399	5.55766e-56	23
SPICE1	0.601359	5.67653e-56	19
FAM179B	0.601343	5.72314e-56	43
ATP11B	0.601318	5.80064e-56	18
TMEM57	0.601288	5.8912e-56	16
OSBPL6	0.601181	6.23146e-56	34
CUL9	0.601176	6.2454e-56	61
CDON	0.601176	6.24779e-56	50
VAV3	0.601153	6.32359e-56	23
FDXACB1	0.600977	6.93034e-56	9
ALOXE3	0.60091	7.17734e-56	28
IL23R	0.600864	7.35244e-56	9
ITGAE	0.600842	7.44047e-56	28
NSD1	0.600782	7.67739e-56	49
FMO2	0.600764	7.75003e-56	20
SLC6A15	0.600725	7.90667e-56	40
ZNF551	0.600554	8.64427e-56	17
RASGRF1	0.600549	8.6694e-56	56
USPL1	0.600547	8.67903e-56	14
TPTE2	0.600391	9.41607e-56	34
MMS22L	0.600318	9.78115e-56	26
KCNH1	0.600249	1.01372e-55	56
DZIP1L	0.600162	1.06082e-55	23
PDILT	0.600087	1.10331e-55	29
CASD1	0.600063	1.11692e-55	19
AMPD3	0.59991	1.20959e-55	23
OTUD4	0.599824	1.26488e-55	34
SLFN14	0.599775	1.29794e-55	31
CDH20	0.599773	1.29889e-55	21
CTAGE5	0.599593	1.42637e-55	17
ADAMTS18	0.599452	1.53521e-55	62
ZNF117	0.59943	1.55322e-55	16
NRF1	0.599367	1.60449e-55	6
ARHGAP25	0.599312	1.65086e-55	26
NCOA6	0.599235	1.71905e-55	46
HECTD4	0.59918	1.76825e-55	87
JAKMIP2	0.599167	1.78031e-55	41
SPO11	0.599159	1.78751e-55	11
FBXL17	0.599156	1.79076e-55	12
NELL2	0.599133	1.81244e-55	41
LYSMD3	0.5991	1.84373e-55	7
ARID5B	0.599072	1.87002e-55	29
SNAP91	0.599007	1.93455e-55	32
MAS1L	0.599006	1.93555e-55	8
SYT2	0.599003	1.93825e-55	13
LIMA1	0.598911	2.03369e-55	20
MS4A4A	0.598891	2.0552e-55	5
ZNF578	0.598758	2.20141e-55	27
ZNF569	0.598747	2.21408e-55	31
C11orf30	0.598584	2.40965e-55	21
ZNF425	0.598489	2.53174e-55	32
C10orf90	0.598466	2.56151e-55	43
CECR2	0.598404	2.64443e-55	42
VIPR1	0.598399	2.6523e-55	9
VPS8	0.598387	2.66795e-55	27
TBC1D31	0.598343	2.72984e-55	19
POTEE	0.598183	2.9651e-55	41
RAD54B	0.598066	3.15135e-55	14
XKR9	0.598013	3.23828e-55	10
CHAF1A	0.597996	3.268e-55	21
LGI1	0.597989	3.27912e-55	15
OR5I1	0.597969	3.31266e-55	24
GOT1	0.597925	3.39025e-55	19
HIF1A	0.597711	3.78611e-55	22
ACVR2A	0.597707	3.79319e-55	48
IL1R2	0.597652	3.90246e-55	13
NLRP5	0.597605	3.99848e-55	47
AFM	0.597603	4.0033e-55	26
TGFB2	0.597582	4.04787e-55	25
ZIM2	0.597573	4.06491e-55	25
MIOS	0.597571	4.06987e-55	15
SLC2A5	0.597486	4.25245e-55	21
USP7	0.597484	4.25713e-55	38
MTMR12	0.597193	4.9469e-55	20
HHIP	0.597001	5.46189e-55	24
TCF7	0.596981	5.51875e-55	12
C2orf71	0.596951	5.6042e-55	37
LAMC2	0.596917	5.70337e-55	21
CCDC19	0.596598	6.72306e-55	24
KHDRBS2	0.596556	6.86771e-55	21
CPNE4	0.596538	6.93284e-55	24
ABCB11	0.596505	7.05047e-55	42
RUVBL1	0.596497	7.07966e-55	10
FRS2	0.596379	7.52262e-55	7
CEP170	0.59635	7.63746e-55	54
ZNF254	0.596281	7.91432e-55	20
TF	0.596256	8.01661e-55	30
PCNX	0.596193	8.27931e-55	47
PTBP2	0.596176	8.35275e-55	22
CEP76	0.596025	9.02403e-55	13
BRCA1	0.595973	9.271e-55	24
UGT2B11	0.595919	9.53303e-55	21
AHR	0.595868	9.78194e-55	24
USP15	0.595684	1.07542e-54	21
FAM120A	0.595663	1.08693e-54	26
CFHR4	0.595627	1.10714e-54	25
CUL2	0.59557	1.1402e-54	19
RDH12	0.595507	1.17766e-54	5
PCDHB11	0.595394	1.2477e-54	25
ATAD2B	0.595392	1.24881e-54	32
NRXN1	0.595383	1.25516e-54	110
ZNF81	0.595342	1.28139e-54	12
FBXL3	0.59534	1.28316e-54	10
OR4L1	0.595305	1.30593e-54	14
CCDC138	0.59526	1.33681e-54	11
IFIT2	0.595168	1.40134e-54	15
FMO3	0.595161	1.40582e-54	22
GOLIM4	0.595021	1.51056e-54	14
REST	0.594996	1.52964e-54	25
ANKRD50	0.594959	1.55923e-54	34
GYS2	0.594889	1.61595e-54	26
UGT2B17	0.594819	1.67468e-54	13
FCRLA	0.594783	1.70625e-54	14
PDS5B	0.594737	1.74724e-54	36
LRRFIP2	0.594675	1.80335e-54	23
NCAM1	0.594608	1.86592e-54	46
ARHGAP44	0.594482	1.99048e-54	24
ERC1	0.594464	2.00818e-54	17
OTOL1	0.59442	2.05399e-54	21
LIPC	0.594314	2.16792e-54	21
ARHGEF6	0.594234	2.2591e-54	29
SDK1	0.594232	2.26163e-54	121
DNASE1L3	0.594073	2.45271e-54	9
PTPN22	0.593931	2.63695e-54	10
LRPPRC	0.593906	2.66987e-54	20
RAP1GDS1	0.593849	2.74874e-54	13
SLC22A16	0.593552	3.19924e-54	21
CYP2C18	0.593478	3.32154e-54	11
ZC3HAV1	0.593456	3.35796e-54	25
ZNF730	0.593372	3.50473e-54	14
SEPSECS	0.593355	3.53506e-54	12
ZCCHC8	0.5933	3.63604e-54	18
AGL	0.593299	3.63758e-54	28
ZNF222	0.593252	3.72648e-54	10
KIF5A	0.593211	3.80468e-54	23
ATRN	0.593148	3.92955e-54	26
CASS4	0.593132	3.96121e-54	28
SCAF4	0.593061	4.10665e-54	46
LEPREL1	0.592646	5.06931e-54	16
PUS10	0.592493	5.48005e-54	15
OR13C4	0.592429	5.66178e-54	15
LRGUK	0.592389	5.77814e-54	28
ZNF426	0.592371	5.82983e-54	13
ZNF799	0.59236	5.86303e-54	17
TAS1R1	0.592326	5.96565e-54	18
FILIP1L	0.592136	6.56799e-54	30
LRP12	0.59212	6.62045e-54	32
ERO1LB	0.591999	7.03856e-54	12
C7orf72	0.591971	7.14002e-54	17
ZNF180	0.591952	7.20932e-54	28
FAM205A	0.591939	7.25818e-54	26
STOX1	0.591922	7.31977e-54	23
ZNF391	0.591906	7.37844e-54	17
DSE	0.591856	7.56789e-54	21
ZNFX1	0.591826	7.68562e-54	49
PLD5	0.591734	8.05247e-54	28
UTP15	0.591528	8.93547e-54	7
XPO1	0.59151	9.01782e-54	20
CEP135	0.591465	9.22238e-54	24
KBTBD12	0.591447	9.30779e-54	18
THRAP3	0.591426	9.40812e-54	25
ZNF177	0.591404	9.51346e-54	7
UGT3A2	0.591286	1.01001e-53	28
SLC25A40	0.591222	1.04315e-53	10
ZNF157	0.59098	1.17828e-53	15
KLKB1	0.590916	1.21752e-53	22
TCF12	0.590903	1.22521e-53	28
FAM186A	0.590881	1.23918e-53	49
ADRB2	0.590802	1.2892e-53	11
ZNF761	0.590769	1.31095e-53	32
KPNA4	0.590682	1.36988e-53	11
SGOL2	0.59052	1.48597e-53	26
SYT9	0.590502	1.49968e-53	20
ATP2B2	0.590467	1.52621e-53	50
NME5	0.59046	1.53204e-53	4
MARS	0.59031	1.65206e-53	21
ITGB8	0.590209	1.73803e-53	24
CYP24A1	0.590155	1.78598e-53	18
BUB1	0.590103	1.83408e-53	30
TGM5	0.590041	1.89172e-53	30
OR1N2	0.589976	1.95459e-53	9
SEC24A	0.589935	1.99572e-53	16
MMP10	0.589897	2.0338e-53	12
RAB3B	0.589876	2.05527e-53	10
TINAG	0.589831	2.10275e-53	19
AGPAT9	0.589819	2.11534e-53	15
RPAP3	0.589648	2.30531e-53	13
ZNF37BP	0.589619	2.33828e-53	20
CCDC18	0.589608	2.35171e-53	18
EFHC2	0.589447	2.54973e-53	19
TTC12	0.589398	2.61302e-53	21
CPE	0.589352	2.67449e-53	18
KLHL5	0.589232	2.84027e-53	32
TTC26	0.589182	2.91304e-53	10
OR2H1	0.589181	2.91364e-53	12
BFSP1	0.589132	2.98713e-53	16
PAXBP1	0.589103	3.03022e-53	32
AASS	0.588904	3.34883e-53	38
ANKRD11	0.588858	3.42641e-53	79
TRIM10	0.588697	3.71493e-53	15
ZNF813	0.588678	3.75017e-53	19
TSC22D2	0.588589	3.92071e-53	9
CREBBP	0.588503	4.09276e-53	82
MCM8	0.5885	4.09837e-53	14
CCDC136	0.588439	4.22571e-53	25
SYDE1	0.588375	4.36357e-53	22
RAD21L1	0.588325	4.47511e-53	12
RNF123	0.588273	4.59225e-53	31
LATS2	0.588048	5.1399e-53	27
DYNC1H1	0.588019	5.21256e-53	89
PTPRN2	0.587973	5.33569e-53	36
RGPD4	0.587861	5.64126e-53	30
COL5A2	0.587837	5.70981e-53	54
GALNT2	0.587693	6.13531e-53	24
PRICKLE2	0.587683	6.16483e-53	23
TNFSF13B	0.587667	6.21568e-53	8
HTR2A	0.587633	6.32267e-53	17
GRIA2	0.587613	6.38429e-53	67
SPATA4	0.587538	6.62955e-53	12
CCDC41	0.587525	6.67021e-53	21
CTNND1	0.58752	6.68923e-53	37
MARCH10	0.587447	6.93511e-53	29
DHX30	0.587434	6.98021e-53	41
CCNT2	0.587347	7.2891e-53	17
ARHGAP24	0.587202	7.83609e-53	13
THSD7A	0.586918	9.02561e-53	53
CDC7	0.586907	9.07642e-53	8
TSPAN19	0.586873	9.23202e-53	8
SP140	0.586739	9.87004e-53	31
KIAA1377	0.586671	1.02071e-52	24
ERCC6L2	0.586561	1.07835e-52	31
IGSF1	0.586508	1.10677e-52	48
SIM1	0.586437	1.14651e-52	41
C11orf82	0.586432	1.14962e-52	19
MLK4	0.586428	1.15177e-52	43
SART3	0.586383	1.17812e-52	26
SERTM1	0.586372	1.18455e-52	6
NRG3	0.586349	1.19786e-52	37
CDKL1	0.586343	1.20139e-52	12
TTC30A	0.586342	1.20225e-52	24
PDGFC	0.586308	1.22276e-52	9
CYP26A1	0.586259	1.25253e-52	18
SPEG	0.586224	1.27485e-52	81
LRIF1	0.586222	1.27576e-52	22
KIF5B	0.586088	1.36349e-52	26
CDRT1	0.585832	1.54815e-52	12
CLGN	0.585806	1.56818e-52	17
PARP9	0.585776	1.59203e-52	20
PPEF1	0.585756	1.6078e-52	20
SNRNP200	0.585733	1.62601e-52	34
UBP1	0.585694	1.65833e-52	14
NCAPD3	0.585615	1.7241e-52	37
PCDHB7	0.585597	1.73978e-52	57
RARS2	0.585559	1.77281e-52	16
SPOCD1	0.58554	1.78978e-52	21
ACSM1	0.585452	1.86891e-52	23
PAPPA	0.585362	1.95446e-52	63
TBCCD1	0.58533	1.98523e-52	18
OR7G1	0.585264	2.05166e-52	12
KIAA0825	0.585263	2.05275e-52	46
SLC26A8	0.585248	2.06805e-52	21
C3AR1	0.585239	2.07696e-52	22
CAMSAP1	0.585238	2.07815e-52	38
DHX29	0.585179	2.13968e-52	29
SLC4A4	0.585153	2.1674e-52	31
CACNA2D1	0.585134	2.18784e-52	43
CRNKL1	0.585096	2.22904e-52	23
TARS	0.585094	2.23117e-52	15
SGPL1	0.585075	2.25277e-52	11
TAS2R50	0.585074	2.25402e-52	11
ANKRD44	0.584989	2.35035e-52	23
DIDO1	0.584978	2.3633e-52	69
PCOLCE2	0.584952	2.39429e-52	21
TOX	0.58492	2.43201e-52	21
ADAMTS16	0.584687	2.72898e-52	84
G6PC	0.584639	2.79461e-52	9
POTEG	0.584477	3.02626e-52	25
TXNDC11	0.584422	3.10977e-52	14
SPATA5	0.584396	3.15013e-52	21
CDKL5	0.584246	3.39165e-52	29
MARK1	0.584216	3.44197e-52	38
NOTCH4	0.584183	3.49826e-52	37
FLRT3	0.584133	3.586e-52	22
TCP1	0.584101	3.64273e-52	15
SYNCRIP	0.584091	3.66084e-52	18
GABRG2	0.584043	3.7491e-52	30
MAATS1	0.584009	3.81196e-52	23
KDR	0.584002	3.82639e-52	54
XPR1	0.583997	3.83405e-52	26
EEFSEC	0.58392	3.98286e-52	16
STIL	0.583875	4.07261e-52	20
FKBP5	0.583804	4.2173e-52	9
HEMGN	0.583783	4.26187e-52	15
CORIN	0.583753	4.32432e-52	35
NELL1	0.583747	4.33782e-52	31
OPTN	0.58367	4.50408e-52	16
DISC1	0.583661	4.52562e-52	20
CNGA3	0.583621	4.6156e-52	32
ZNF331	0.583571	4.72908e-52	21
ASNSD1	0.583545	4.791e-52	20
FAM217A	0.583504	4.88822e-52	16
CNTN6	0.58349	4.92237e-52	61
FAM179A	0.58346	4.99437e-52	49
SERPINB12	0.583432	5.06405e-52	14
SYT14	0.583367	5.22968e-52	23
KIF6	0.583326	5.33486e-52	34
PPP2R2A	0.583273	5.47695e-52	17
GBP5	0.583146	5.82744e-52	16
AP3B1	0.583099	5.96511e-52	20
UBQLN1	0.583039	6.14246e-52	18
ALS2CR12	0.582976	6.33493e-52	11
[truncated: 17,361 more rows]
